# Supplementary material for: Serum-Derived Neuronal Exosomal microRNAs as Stress-Related Biomarkers in an Atopic Dermatitis Model
Source: Biomedicines. 2021 Nov 25;9(12):1764. doi: 10.3390/biomedicines9121764 (PMC8698818; doi:10.3390/biomedicines9121764)
Supplement: Supplementary file 1 [file biomedicines-09-01764-s001.zip]

Archive with 4 entries (3 files):
- biomedicines-1445483-supplementary/
- biomedicines-1445483-supplementary/Supplementary Figure S1.pdf
- biomedicines-1445483-supplementary/Supplementary Figure S2.xlsx
- biomedicines-1445483-supplementary/Supplementary Figure S3.pdf
