# Supplementary material for: Serum-Derived Neuronal Exosomal microRNAs as Stress-Related Biomarkers in an Atopic Dermatitis Model
Source: Biomedicines. 2021 Nov 25;9(12):1764. doi: 10.3390/biomedicines9121764 (PMC8698818; doi:10.3390/biomedicines9121764)
Supplement: Supplementary file 1 [file biomedicines-09-01764-s001.zip › biomedicines-1445483-supplementary/Supplementary Figure S2.xlsx]

## Sheet: DAVID_table
ID	Gene Name	Species	GOTERM_BP_DIRECT	GOTERM_CC_DIRECT	GOTERM_MF_DIRECT	KEGG_PATHWAY
Agpat1	1-acylglycerol-3-phosphate O-acyltransferase 1 (lysophosphatidic acid acyltransferase, alpha)(Agpat1)	Mus musculus	GO:0001819~positive regulation of cytokine production,GO:0006629~lipid metabolic process,GO:0006654~phosphatidic acid biosynthetic process,GO:0008152~metabolic process,GO:0008654~phospholipid biosynthetic process,GO:0016024~CDP-diacylglycerol biosynthetic process,	GO:0005783~endoplasmic reticulum,GO:0005789~endoplasmic reticulum membrane,GO:0016020~membrane,GO:0016021~integral component of membrane,	GO:0003841~1-acylglycerol-3-phosphate O-acyltransferase activity,GO:0016740~transferase activity,GO:0016746~transferase activity, transferring acyl groups,	mmu00561:Glycerolipid metabolism,mmu00564:Glycerophospholipid metabolism,mmu01100:Metabolic pathways,mmu04975:Fat digestion and absorption,
Agpat2	1-acylglycerol-3-phosphate O-acyltransferase 2 (lysophosphatidic acid acyltransferase, beta)(Agpat2)	Mus musculus	GO:0001819~positive regulation of cytokine production,GO:0006629~lipid metabolic process,GO:0006654~phosphatidic acid biosynthetic process,GO:0008152~metabolic process,GO:0008544~epidermis development,GO:0008654~phospholipid biosynthetic process,GO:0016024~CDP-diacylglycerol biosynthetic process,GO:0046474~glycerophospholipid biosynthetic process,	GO:0005783~endoplasmic reticulum,GO:0005789~endoplasmic reticulum membrane,GO:0016020~membrane,GO:0016021~integral component of membrane,	GO:0003841~1-acylglycerol-3-phosphate O-acyltransferase activity,GO:0016740~transferase activity,GO:0016746~transferase activity, transferring acyl groups,	mmu00561:Glycerolipid metabolism,mmu00564:Glycerophospholipid metabolism,mmu01100:Metabolic pathways,mmu04975:Fat digestion and absorption,
Agpat5	1-acylglycerol-3-phosphate O-acyltransferase 5 (lysophosphatidic acid acyltransferase, epsilon)(Agpat5)	Mus musculus	GO:0002244~hematopoietic progenitor cell differentiation,GO:0006629~lipid metabolic process,GO:0006639~acylglycerol metabolic process,GO:0008152~metabolic process,GO:0008654~phospholipid biosynthetic process,GO:0016024~CDP-diacylglycerol biosynthetic process,	GO:0005634~nucleus,GO:0005635~nuclear envelope,GO:0005739~mitochondrion,GO:0005783~endoplasmic reticulum,GO:0005789~endoplasmic reticulum membrane,GO:0016020~membrane,GO:0016021~integral component of membrane,	GO:0003841~1-acylglycerol-3-phosphate O-acyltransferase activity,GO:0016740~transferase activity,GO:0016746~transferase activity, transferring acyl groups,	mmu00561:Glycerolipid metabolism,mmu00564:Glycerophospholipid metabolism,mmu01100:Metabolic pathways,
Accs	1-aminocyclopropane-1-carboxylate synthase (non-functional)(Accs)	Mus musculus	GO:0009058~biosynthetic process,		GO:0003824~catalytic activity,GO:0030170~pyridoxal phosphate binding,
Oas1f	2'-5' oligoadenylate synthetase 1F(Oas1f)	Mus musculus	GO:0006955~immune response,GO:0051607~defense response to virus,		GO:0003723~RNA binding,GO:0003725~double-stranded RNA binding,GO:0005524~ATP binding,GO:0016740~transferase activity,
Oas2	2'-5' oligoadenylate synthetase 2(Oas2)	Mus musculus	GO:0002376~immune system process,GO:0006164~purine nucleotide biosynthetic process,GO:0006401~RNA catabolic process,GO:0006486~protein glycosylation,GO:0006955~immune response,GO:0009615~response to virus,GO:0018377~protein myristoylation,GO:0045087~innate immune response,GO:0051607~defense response to virus,	GO:0005634~nucleus,GO:0005737~cytoplasm,GO:0005739~mitochondrion,GO:0005783~endoplasmic reticulum,GO:0016020~membrane,GO:0043231~intracellular membrane-bounded organelle,GO:0048471~perinuclear region of cytoplasm,	GO:0000166~nucleotide binding,GO:0001730~2'-5'-oligoadenylate synthetase activity,GO:0003723~RNA binding,GO:0003725~double-stranded RNA binding,GO:0005524~ATP binding,GO:0016740~transferase activity,GO:0016779~nucleotidyltransferase activity,GO:0046872~metal ion binding,	mmu05160:Hepatitis C,mmu05162:Measles,mmu05164:Influenza A,mmu05168:Herpes simplex infection,
Dnph1	2'-deoxynucleoside 5'-phosphate N-hydrolase 1(Dnph1)	Mus musculus	GO:0008152~metabolic process,GO:0009116~nucleoside metabolic process,GO:0009117~nucleotide metabolic process,GO:0009159~deoxyribonucleoside monophosphate catabolic process,GO:0030307~positive regulation of cell growth,GO:0030855~epithelial cell differentiation,	GO:0005634~nucleus,GO:0005737~cytoplasm,GO:0070062~extracellular exosome,	GO:0016787~hydrolase activity,GO:0016798~hydrolase activity, acting on glycosyl bonds,GO:0042803~protein homodimerization activity,GO:0050144~nucleoside deoxyribosyltransferase activity,GO:0070694~deoxyribonucleoside 5'-monophosphate N-glycosidase activity,
Bpgm	2,3-bisphosphoglycerate mutase(Bpgm)	Mus musculus	GO:0006094~gluconeogenesis,GO:0006096~glycolytic process,GO:0008152~metabolic process,GO:0043456~regulation of pentose-phosphate shunt,GO:0048821~erythrocyte development,	GO:0005829~cytosol,GO:0070062~extracellular exosome,	GO:0003824~catalytic activity,GO:0004082~bisphosphoglycerate mutase activity,GO:0004083~bisphosphoglycerate 2-phosphatase activity,GO:0004619~phosphoglycerate mutase activity,GO:0016787~hydrolase activity,GO:0016853~isomerase activity,GO:0016868~intramolecular transferase activity, phosphotransferases,GO:0046538~2,3-bisphosphoglycerate-dependent phosphoglycerate mutase activity,	mmu00010:Glycolysis / Gluconeogenesis,mmu00260:Glycine, serine and threonine metabolism,mmu01100:Metabolic pathways,mmu01130:Biosynthesis of antibiotics,
Decr2	2-4-dienoyl-Coenzyme A reductase 2, peroxisomal(Decr2)	Mus musculus	GO:0006629~lipid metabolic process,GO:0006631~fatty acid metabolic process,GO:0006636~unsaturated fatty acid biosynthetic process,GO:0055114~oxidation-reduction process,	GO:0005777~peroxisome,GO:0005778~peroxisomal membrane,	GO:0005102~receptor binding,GO:0008670~2,4-dienoyl-CoA reductase (NADPH) activity,GO:0016491~oxidoreductase activity,GO:0019166~trans-2-enoyl-CoA reductase (NADPH) activity,	mmu04146:Peroxisome,
Ogfod1	2-oxoglutarate and iron-dependent oxygenase domain containing 1(Ogfod1)	Mus musculus	GO:0006449~regulation of translational termination,GO:0008283~cell proliferation,GO:0018126~protein hydroxylation,GO:0019511~peptidyl-proline hydroxylation,GO:0034063~stress granule assembly,GO:0055114~oxidation-reduction process,	GO:0005634~nucleus,GO:0005737~cytoplasm,GO:0010494~cytoplasmic stress granule,	GO:0005506~iron ion binding,GO:0016491~oxidoreductase activity,GO:0016705~oxidoreductase activity, acting on paired donors, with incorporation or reduction of molecular oxygen,GO:0016706~oxidoreductase activity, acting on paired donors, with incorporation or reduction of molecular oxygen, 2-oxoglutarate as one donor, and incorporation of one atom each of oxygen into both donors,GO:0031418~L-ascor…
Hmgcs2	3-hydroxy-3-methylglutaryl-Coenzyme A synthase 2(Hmgcs2)	Mus musculus	GO:0006629~lipid metabolic process,GO:0006694~steroid biosynthetic process,GO:0006695~cholesterol biosynthetic process,GO:0008152~metabolic process,GO:0008202~steroid metabolic process,GO:0008203~cholesterol metabolic process,GO:0008299~isoprenoid biosynthetic process,GO:0016126~sterol biosynthetic process,	GO:0005739~mitochondrion,GO:0005743~mitochondrial inner membrane,GO:0005759~mitochondrial matrix,	GO:0003824~catalytic activity,GO:0004421~hydroxymethylglutaryl-CoA synthase activity,GO:0016740~transferase activity,	mmu00072:Synthesis and degradation of ketone bodies,mmu00280:Valine, leucine and isoleucine degradation,mmu00650:Butanoate metabolism,mmu00900:Terpenoid backbone biosynthesis,mmu01100:Metabolic pathways,mmu01130:Biosynthesis of antibiotics,
Hacd3	3-hydroxyacyl-CoA dehydratase 3(Hacd3)	Mus musculus	GO:0006629~lipid metabolic process,GO:0006631~fatty acid metabolic process,GO:0006633~fatty acid biosynthetic process,GO:0007249~I-kappaB kinase/NF-kappaB signaling,GO:0007254~JNK cascade,GO:0007266~Rho protein signal transduction,GO:0030148~sphingolipid biosynthetic process,GO:0030497~fatty acid elongation,GO:0042761~very long-chain fatty acid biosynthetic process,GO:0045070~positive regulation …	GO:0005737~cytoplasm,GO:0005739~mitochondrion,GO:0005783~endoplasmic reticulum,GO:0005925~focal adhesion,GO:0016020~membrane,GO:0016021~integral component of membrane,GO:0030176~integral component of endoplasmic reticulum membrane,GO:0031965~nuclear membrane,	GO:0005515~protein binding,GO:0016829~lyase activity,GO:0018812~3-hydroxyacyl-CoA dehydratase activity,GO:0019899~enzyme binding,GO:0102344~3-hydroxy-behenoyl-CoA dehydratase activity,GO:0102345~3-hydroxy-lignoceroyl-CoA dehydratase activity,	mmu00062:Fatty acid elongation,mmu01040:Biosynthesis of unsaturated fatty acids,mmu01212:Fatty acid metabolism,
Kdsr	3-ketodihydrosphingosine reductase(Kdsr)	Mus musculus	GO:0006629~lipid metabolic process,GO:0006665~sphingolipid metabolic process,GO:0006666~3-keto-sphinganine metabolic process,GO:0030148~sphingolipid biosynthetic process,GO:0055114~oxidation-reduction process,	GO:0005783~endoplasmic reticulum,GO:0005789~endoplasmic reticulum membrane,GO:0016020~membrane,GO:0016021~integral component of membrane,	GO:0016491~oxidoreductase activity,GO:0047560~3-dehydrosphinganine reductase activity,	mmu00600:Sphingolipid metabolism,mmu01100:Metabolic pathways,
Oxct1	3-oxoacid CoA transferase 1(Oxct1)	Mus musculus	GO:0007420~brain development,GO:0007507~heart development,GO:0007584~response to nutrient,GO:0008152~metabolic process,GO:0009725~response to hormone,GO:0014823~response to activity,GO:0035774~positive regulation of insulin secretion involved in cellular response to glucose stimulus,GO:0042182~ketone catabolic process,GO:0042493~response to drug,GO:0042594~response to starvation,GO:0045471~respon…	GO:0005739~mitochondrion,GO:0005759~mitochondrial matrix,	GO:0008260~3-oxoacid CoA-transferase activity,GO:0008410~CoA-transferase activity,GO:0016740~transferase activity,GO:0042803~protein homodimerization activity,	mmu00072:Synthesis and degradation of ketone bodies,mmu00280:Valine, leucine and isoleucine degradation,mmu00650:Butanoate metabolism,
Oxsm	3-oxoacyl-ACP synthase, mitochondrial(Oxsm)	Mus musculus	GO:0006629~lipid metabolic process,GO:0006631~fatty acid metabolic process,GO:0006633~fatty acid biosynthetic process,GO:0006637~acyl-CoA metabolic process,GO:0008152~metabolic process,GO:0051790~short-chain fatty acid biosynthetic process,GO:0051792~medium-chain fatty acid biosynthetic process,	GO:0005737~cytoplasm,GO:0005739~mitochondrion,	GO:0003824~catalytic activity,GO:0004315~3-oxoacyl-[acyl-carrier-protein] synthase activity,GO:0016740~transferase activity,GO:0016746~transferase activity, transferring acyl groups,GO:0016747~transferase activity, transferring acyl groups other than amino-acyl groups,	mmu00061:Fatty acid biosynthesis,mmu00780:Biotin metabolism,mmu01100:Metabolic pathways,mmu01212:Fatty acid metabolism,
Pdpk1	3-phosphoinositide dependent protein kinase 1(Pdpk1)	Mus musculus	GO:0003323~type B pancreatic cell development,GO:0006351~transcription, DNA-templated,GO:0006355~regulation of transcription, DNA-templated,GO:0006468~protein phosphorylation,GO:0006469~negative regulation of protein kinase activity,GO:0006972~hyperosmotic response,GO:0007165~signal transduction,GO:0007173~epidermal growth factor receptor signaling pathway,GO:0010518~positive regulation of phosph…	GO:0005634~nucleus,GO:0005737~cytoplasm,GO:0005829~cytosol,GO:0005886~plasma membrane,GO:0005925~focal adhesion,GO:0014069~postsynaptic density,GO:0016020~membrane,GO:0016023~cytoplasmic, membrane-bounded vesicle,GO:0030054~cell junction,GO:0031410~cytoplasmic vesicle,GO:0042995~cell projection,GO:0043204~perikaryon,	GO:0000166~nucleotide binding,GO:0004672~protein kinase activity,GO:0004674~protein serine/threonine kinase activity,GO:0004676~3-phosphoinositide-dependent protein kinase activity,GO:0005158~insulin receptor binding,GO:0005515~protein binding,GO:0005524~ATP binding,GO:0016004~phospholipase activator activity,GO:0016301~kinase activity,GO:0016740~transferase activity,GO:0019901~protein kinase bin…	mmu03320:PPAR signaling pathway,mmu04068:FoxO signaling pathway,mmu04071:Sphingolipid signaling pathway,mmu04150:mTOR signaling pathway,mmu04151:PI3K-Akt signaling pathway,mmu04152:AMPK signaling pathway,mmu04510:Focal adhesion,mmu04660:T cell receptor signaling pathway,mmu04664:Fc epsilon RI signaling pathway,mmu04722:Neurotrophin signaling pathway,mmu04910:Insulin signaling pathway,mmu04919:Thy…
Htr4	5 hydroxytryptamine (serotonin) receptor 4(Htr4)	Mus musculus	GO:0007165~signal transduction,GO:0007186~G-protein coupled receptor signaling pathway,GO:0007189~adenylate cyclase-activating G-protein coupled receptor signaling pathway,GO:0007210~serotonin receptor signaling pathway,GO:0007214~gamma-aminobutyric acid signaling pathway,GO:0007268~chemical synaptic transmission,GO:0032098~regulation of appetite,	GO:0005737~cytoplasm,GO:0005768~endosome,GO:0005886~plasma membrane,GO:0005887~integral component of plasma membrane,GO:0016020~membrane,GO:0016021~integral component of membrane,	GO:0004871~signal transducer activity,GO:0004930~G-protein coupled receptor activity,GO:0004993~G-protein coupled serotonin receptor activity,GO:0005515~protein binding,	mmu04020:Calcium signaling pathway,mmu04024:cAMP signaling pathway,mmu04080:Neuroactive ligand-receptor interaction,mmu04726:Serotonergic synapse,
Nt5e	5' nucleotidase, ecto(Nt5e)	Mus musculus	GO:0006164~purine nucleotide biosynthetic process,GO:0006196~AMP catabolic process,GO:0007159~leukocyte cell-cell adhesion,GO:0009166~nucleotide catabolic process,GO:0046085~adenosine metabolic process,GO:0046086~adenosine biosynthetic process,GO:0050728~negative regulation of inflammatory response,	GO:0005737~cytoplasm,GO:0005886~plasma membrane,GO:0009986~cell surface,GO:0016020~membrane,GO:0016021~integral component of membrane,GO:0031225~anchored component of membrane,GO:0070062~extracellular exosome,GO:0097060~synaptic membrane,	GO:0000166~nucleotide binding,GO:0008198~ferrous iron binding,GO:0008253~5'-nucleotidase activity,GO:0016787~hydrolase activity,GO:0016788~hydrolase activity, acting on ester bonds,GO:0046872~metal ion binding,	mmu00230:Purine metabolism,mmu00240:Pyrimidine metabolism,mmu00760:Nicotinate and nicotinamide metabolism,mmu01100:Metabolic pathways,
Xrn1	5'-3' exoribonuclease 1(Xrn1)	Mus musculus	GO:0000723~telomere maintenance,GO:0000956~nuclear-transcribed mRNA catabolic process,GO:0006396~RNA processing,GO:0007126~meiotic nuclear division,GO:0007569~cell aging,GO:0016075~rRNA catabolic process,GO:0017148~negative regulation of translation,GO:0071028~nuclear mRNA surveillance,GO:0071044~histone mRNA catabolic process,	GO:0000932~cytoplasmic mRNA processing body,GO:0005634~nucleus,GO:0005737~cytoplasm,GO:0005794~Golgi apparatus,GO:0005886~plasma membrane,GO:0016020~membrane,GO:0030425~dendrite,GO:0043025~neuronal cell body,GO:0045111~intermediate filament cytoskeleton,GO:0045202~synapse,	GO:0003676~nucleic acid binding,GO:0003677~DNA binding,GO:0003723~RNA binding,GO:0004518~nuclease activity,GO:0004527~exonuclease activity,GO:0004534~5'-3' exoribonuclease activity,GO:0016787~hydrolase activity,GO:0044822~poly(A) RNA binding,	mmu03008:Ribosome biogenesis in eukaryotes,mmu03018:RNA degradation,
Nt5dc3	5'-nucleotidase domain containing 3(Nt5dc3)	Mus musculus		GO:0005739~mitochondrion,GO:0005829~cytosol,GO:0043235~receptor complex,	GO:0008253~5'-nucleotidase activity,GO:0016787~hydrolase activity,GO:0046872~metal ion binding,
Nt5c2	5'-nucleotidase, cytosolic II(Nt5c2)	Mus musculus	GO:0008152~metabolic process,GO:0009117~nucleotide metabolic process,GO:0046040~IMP metabolic process,GO:0046085~adenosine metabolic process,	GO:0005737~cytoplasm,	GO:0000166~nucleotide binding,GO:0003824~catalytic activity,GO:0008253~5'-nucleotidase activity,GO:0016787~hydrolase activity,GO:0046872~metal ion binding,	mmu00230:Purine metabolism,mmu00240:Pyrimidine metabolism,mmu00760:Nicotinate and nicotinamide metabolism,mmu01100:Metabolic pathways,
Nt5c3	5'-nucleotidase, cytosolic III(Nt5c3)	Mus musculus	GO:0008152~metabolic process,GO:0009117~nucleotide metabolic process,GO:0046085~adenosine metabolic process,	GO:0005737~cytoplasm,GO:0005739~mitochondrion,GO:0005783~endoplasmic reticulum,GO:0016021~integral component of membrane,	GO:0000166~nucleotide binding,GO:0000287~magnesium ion binding,GO:0008253~5'-nucleotidase activity,GO:0016740~transferase activity,GO:0016787~hydrolase activity,GO:0016791~phosphatase activity,GO:0046872~metal ion binding,	mmu00230:Purine metabolism,mmu00240:Pyrimidine metabolism,mmu00760:Nicotinate and nicotinamide metabolism,mmu01100:Metabolic pathways,
Nt5c3b	5'-nucleotidase, cytosolic IIIB(Nt5c3b)	Mus musculus	GO:0009117~nucleotide metabolic process,	GO:0005737~cytoplasm,	GO:0000166~nucleotide binding,GO:0000287~magnesium ion binding,GO:0008253~5'-nucleotidase activity,GO:0016787~hydrolase activity,GO:0046872~metal ion binding,	mmu00230:Purine metabolism,mmu00240:Pyrimidine metabolism,mmu00760:Nicotinate and nicotinamide metabolism,mmu01100:Metabolic pathways,
Mthfr	5,10-methylenetetrahydrofolate reductase(Mthfr)	Mus musculus	GO:0001666~response to hypoxia,GO:0006555~methionine metabolic process,GO:0006730~one-carbon metabolic process,GO:0008152~metabolic process,GO:0009086~methionine biosynthetic process,GO:0031060~regulation of histone methylation,GO:0033274~response to vitamin B2,GO:0035999~tetrahydrofolate interconversion,GO:0042493~response to drug,GO:0043200~response to amino acid,GO:0046500~S-adenosylmethionine…	GO:0005829~cytosol,GO:0045202~synapse,	GO:0003824~catalytic activity,GO:0004489~methylenetetrahydrofolate reductase (NAD(P)H) activity,GO:0016491~oxidoreductase activity,GO:0032403~protein complex binding,GO:0050660~flavin adenine dinucleotide binding,GO:0050661~NADP binding,GO:0072341~modified amino acid binding,	mmu00670:One carbon pool by folate,mmu01100:Metabolic pathways,mmu01200:Carbon metabolism,
Azi2	5-azacytidine induced gene 2(Azi2)	Mus musculus	GO:0000278~mitotic cell cycle,GO:0001816~cytokine production,GO:0007249~I-kappaB kinase/NF-kappaB signaling,GO:0032607~interferon-alpha production,GO:0032609~interferon-gamma production,GO:0032635~interleukin-6 production,GO:0032640~tumor necrosis factor production,GO:0042110~T cell activation,GO:0044565~dendritic cell proliferation,GO:0097028~dendritic cell differentiation,	GO:0005737~cytoplasm,		mmu04622:RIG-I-like receptor signaling pathway,
Htr2b	5-hydroxytryptamine (serotonin) receptor 2B(Htr2b)	Mus musculus	GO:0001755~neural crest cell migration,GO:0001819~positive regulation of cytokine production,GO:0001938~positive regulation of endothelial cell proliferation,GO:0002031~G-protein coupled receptor internalization,GO:0003007~heart morphogenesis,GO:0003300~cardiac muscle hypertrophy,GO:0006182~cGMP biosynthetic process,GO:0006874~cellular calcium ion homeostasis,GO:0006939~smooth muscle contraction,…	GO:0005737~cytoplasm,GO:0005886~plasma membrane,GO:0005887~integral component of plasma membrane,GO:0016020~membrane,GO:0016021~integral component of membrane,GO:0030054~cell junction,GO:0030425~dendrite,GO:0043005~neuron projection,GO:0043025~neuronal cell body,GO:0045202~synapse,	GO:0001965~G-protein alpha-subunit binding,GO:0004871~signal transducer activity,GO:0004930~G-protein coupled receptor activity,GO:0004993~G-protein coupled serotonin receptor activity,GO:0005096~GTPase activator activity,GO:0008144~drug binding,GO:0030594~neurotransmitter receptor activity,GO:0051378~serotonin binding,	mmu04020:Calcium signaling pathway,mmu04080:Neuroactive ligand-receptor interaction,mmu04540:Gap junction,mmu04726:Serotonergic synapse,mmu04750:Inflammatory mediator regulation of TRP channels,
Htr2c	5-hydroxytryptamine (serotonin) receptor 2C(Htr2c)	Mus musculus	GO:0001662~behavioral fear response,GO:0006182~cGMP biosynthetic process,GO:0006874~cellular calcium ion homeostasis,GO:0007165~signal transduction,GO:0007186~G-protein coupled receptor signaling pathway,GO:0007193~adenylate cyclase-inhibiting G-protein coupled receptor signaling pathway,GO:0007200~phospholipase C-activating G-protein coupled receptor signaling pathway,GO:0007208~phospholipase C-…	GO:0005622~intracellular,GO:0005886~plasma membrane,GO:0005887~integral component of plasma membrane,GO:0009897~external side of plasma membrane,GO:0009986~cell surface,GO:0016020~membrane,GO:0016021~integral component of membrane,GO:0030425~dendrite,	GO:0001587~Gq/11-coupled serotonin receptor activity,GO:0004871~signal transducer activity,GO:0004930~G-protein coupled receptor activity,GO:0004993~G-protein coupled serotonin receptor activity,GO:0008144~drug binding,GO:0030594~neurotransmitter receptor activity,GO:0051378~serotonin binding,GO:0071886~1-(4-iodo-2,5-dimethoxyphenyl)propan-2-amine binding,	mmu04020:Calcium signaling pathway,mmu04080:Neuroactive ligand-receptor interaction,mmu04540:Gap junction,mmu04726:Serotonergic synapse,mmu04750:Inflammatory mediator regulation of TRP channels,
Htr3b	5-hydroxytryptamine (serotonin) receptor 3B(Htr3b)	Mus musculus	GO:0006810~transport,GO:0006811~ion transport,GO:0007210~serotonin receptor signaling pathway,GO:0032414~positive regulation of ion transmembrane transporter activity,	GO:0005886~plasma membrane,GO:0005887~integral component of plasma membrane,GO:0009986~cell surface,GO:0016020~membrane,GO:0016021~integral component of membrane,GO:0030424~axon,GO:0043025~neuronal cell body,GO:0045211~postsynaptic membrane,GO:1904602~serotonin-activated cation-selective channel complex,	GO:0004889~acetylcholine-activated cation-selective channel activity,GO:0004993~G-protein coupled serotonin receptor activity,GO:0005230~extracellular ligand-gated ion channel activity,GO:0005232~serotonin-activated cation-selective channel activity,GO:0015276~ligand-gated ion channel activity,GO:0015464~acetylcholine receptor activity,	mmu04726:Serotonergic synapse,
Htr5a	5-hydroxytryptamine (serotonin) receptor 5A(Htr5a)	Mus musculus	GO:0007165~signal transduction,GO:0007186~G-protein coupled receptor signaling pathway,GO:0007187~G-protein coupled receptor signaling pathway, coupled to cyclic nucleotide second messenger,GO:0007198~adenylate cyclase-inhibiting serotonin receptor signaling pathway,GO:0007268~chemical synaptic transmission,GO:0019933~cAMP-mediated signaling,GO:0021766~hippocampus development,GO:0032355~response …	GO:0005791~rough endoplasmic reticulum,GO:0005794~Golgi apparatus,GO:0005886~plasma membrane,GO:0005887~integral component of plasma membrane,GO:0016020~membrane,GO:0016021~integral component of membrane,GO:0030425~dendrite,GO:0043204~perikaryon,	GO:0004871~signal transducer activity,GO:0004930~G-protein coupled receptor activity,GO:0004993~G-protein coupled serotonin receptor activity,GO:0030594~neurotransmitter receptor activity,GO:0051378~serotonin binding,	mmu04020:Calcium signaling pathway,mmu04080:Neuroactive ligand-receptor interaction,mmu04726:Serotonergic synapse,
Mtrr	5-methyltetrahydrofolate-homocysteine methyltransferase reductase(Mtrr)	Mus musculus	GO:0006306~DNA methylation,GO:0008652~cellular amino acid biosynthetic process,GO:0009086~methionine biosynthetic process,GO:0033353~S-adenosylmethionine cycle,GO:0043418~homocysteine catabolic process,GO:0046655~folic acid metabolic process,GO:0050667~homocysteine metabolic process,GO:0050821~protein stabilization,GO:0055114~oxidation-reduction process,GO:1904042~negative regulation of cystathio…	GO:0005654~nucleoplasm,GO:0005737~cytoplasm,GO:0045111~intermediate filament cytoskeleton,	GO:0003958~NADPH-hemoprotein reductase activity,GO:0010181~FMN binding,GO:0016491~oxidoreductase activity,GO:0016723~oxidoreductase activity, oxidizing metal ions, NAD or NADP as acceptor,GO:0030586~[methionine synthase] reductase activity,GO:0047138~aquacobalamin reductase activity,GO:0050444~aquacobalamin reductase (NADPH) activity,GO:0050660~flavin adenine dinucleotide binding,GO:0070402~NADPH…
Pfkfb2	6-phosphofructo-2-kinase/fructose-2,6-biphosphatase 2(Pfkfb2)	Mus musculus	GO:0006000~fructose metabolic process,GO:0006003~fructose 2,6-bisphosphate metabolic process,GO:0006007~glucose catabolic process,GO:0006089~lactate metabolic process,GO:0006090~pyruvate metabolic process,GO:0006096~glycolytic process,GO:0009749~response to glucose,GO:0032024~positive regulation of insulin secretion,GO:0033133~positive regulation of glucokinase activity,	GO:0005737~cytoplasm,	GO:0003873~6-phosphofructo-2-kinase activity,GO:0004331~fructose-2,6-bisphosphate 2-phosphatase activity,GO:0005524~ATP binding,GO:0016301~kinase activity,GO:0019900~kinase binding,GO:0019901~protein kinase binding,	mmu00051:Fructose and mannose metabolism,mmu04152:AMPK signaling pathway,mmu04919:Thyroid hormone signaling pathway,
Pfkfb3	6-phosphofructo-2-kinase/fructose-2,6-biphosphatase 3(Pfkfb3)	Mus musculus	GO:0006000~fructose metabolic process,GO:0006003~fructose 2,6-bisphosphate metabolic process,GO:0007420~brain development,	GO:0005654~nucleoplasm,	GO:0003873~6-phosphofructo-2-kinase activity,GO:0004331~fructose-2,6-bisphosphate 2-phosphatase activity,GO:0005524~ATP binding,	mmu00051:Fructose and mannose metabolism,mmu04066:HIF-1 signaling pathway,mmu04152:AMPK signaling pathway,
Ogg1	8-oxoguanine DNA-glycosylase 1(Ogg1)	Mus musculus	GO:0002526~acute inflammatory response,GO:0006281~DNA repair,GO:0006284~base-excision repair,GO:0006289~nucleotide-excision repair,GO:0006355~regulation of transcription, DNA-templated,GO:0006974~cellular response to DNA damage stimulus,GO:0006979~response to oxidative stress,GO:0007568~aging,GO:0008152~metabolic process,GO:0009314~response to radiation,GO:0009416~response to light stimulus,GO:00…	GO:0005634~nucleus,GO:0005654~nucleoplasm,GO:0005739~mitochondrion,GO:0016363~nuclear matrix,GO:0016607~nuclear speck,GO:0043234~protein complex,	GO:0000702~oxidized base lesion DNA N-glycosylase activity,GO:0003677~DNA binding,GO:0003684~damaged DNA binding,GO:0003824~catalytic activity,GO:0003906~DNA-(apurinic or apyrimidinic site) lyase activity,GO:0008017~microtubule binding,GO:0008534~oxidized purine nucleobase lesion DNA N-glycosylase activity,GO:0016787~hydrolase activity,GO:0016798~hydrolase activity, acting on glycosyl bonds,GO:00…	mmu03410:Base excision repair,
Akain1	A kinase (PRKA) anchor inhibitor 1(Akain1)	Mus musculus	GO:0008104~protein localization,GO:0010738~regulation of protein kinase A signaling,GO:0031333~negative regulation of protein complex assembly,	GO:0005829~cytosol,	GO:0034237~protein kinase A regulatory subunit binding,GO:0051018~protein kinase A binding,
Akap10	A kinase (PRKA) anchor protein 10(Akap10)	Mus musculus	GO:0008104~protein localization,	GO:0005737~cytoplasm,GO:0005739~mitochondrion,GO:0005886~plasma membrane,GO:0016020~membrane,	GO:0051018~protein kinase A binding,
Akap11	A kinase (PRKA) anchor protein 11(Akap11)	Mus musculus	GO:0010738~regulation of protein kinase A signaling,	GO:0005737~cytoplasm,GO:0005777~peroxisome,GO:0043234~protein complex,	GO:0019207~kinase regulator activity,GO:0032947~protein complex scaffold,GO:0034236~protein kinase A catalytic subunit binding,GO:0034237~protein kinase A regulatory subunit binding,GO:0051018~protein kinase A binding,
Akap13	A kinase (PRKA) anchor protein 13(Akap13)	Mus musculus	GO:0007186~G-protein coupled receptor signaling pathway,GO:0007507~heart development,GO:0010611~regulation of cardiac muscle hypertrophy,GO:0035023~regulation of Rho protein signal transduction,GO:0035025~positive regulation of Rho protein signal transduction,GO:0035556~intracellular signal transduction,GO:0043123~positive regulation of I-kappaB kinase/NF-kappaB signaling,GO:0045859~regulation of…	GO:0005622~intracellular,GO:0005634~nucleus,GO:0005737~cytoplasm,GO:0005829~cytosol,GO:0005856~cytoskeleton,GO:0005884~actin filament,GO:0005938~cell cortex,GO:0015629~actin cytoskeleton,GO:0016020~membrane,GO:0030864~cortical actin cytoskeleton,GO:0048471~perinuclear region of cytoplasm,	GO:0004691~cAMP-dependent protein kinase activity,GO:0005078~MAP-kinase scaffold activity,GO:0005085~guanyl-nucleotide exchange factor activity,GO:0005089~Rho guanyl-nucleotide exchange factor activity,GO:0017048~Rho GTPase binding,GO:0032947~protein complex scaffold,GO:0046872~metal ion binding,GO:0051018~protein kinase A binding,
Akap17b	A kinase (PRKA) anchor protein 17B(Akap17b)	Mus musculus	GO:0006397~mRNA processing,GO:0008380~RNA splicing,	GO:0005634~nucleus,GO:0005681~spliceosomal complex,GO:0016607~nuclear speck,	GO:0000166~nucleotide binding,GO:0003676~nucleic acid binding,GO:0003723~RNA binding,
Akap5	A kinase (PRKA) anchor protein 5(Akap5)	Mus musculus	GO:0001934~positive regulation of protein phosphorylation,GO:0006605~protein targeting,GO:0007165~signal transduction,GO:0007194~negative regulation of adenylate cyclase activity,GO:0010524~positive regulation of calcium ion transport into cytosol,GO:0010739~positive regulation of protein kinase A signaling,GO:0030819~positive regulation of cAMP biosynthetic process,GO:0036394~amylase secretion,G…	GO:0005622~intracellular,GO:0005737~cytoplasm,GO:0005856~cytoskeleton,GO:0005886~plasma membrane,GO:0014069~postsynaptic density,GO:0016020~membrane,GO:0016323~basolateral plasma membrane,GO:0031527~filopodium membrane,GO:0032279~asymmetric synapse,GO:0032590~dendrite membrane,GO:0032591~dendritic spine membrane,GO:0043025~neuronal cell body,GO:0043197~dendritic spine,GO:0043198~dendritic shaft,G…	GO:0001664~G-protein coupled receptor binding,GO:0003779~actin binding,GO:0005516~calmodulin binding,GO:0008179~adenylate cyclase binding,GO:0019900~kinase binding,GO:0019901~protein kinase binding,GO:0019904~protein domain specific binding,GO:0030346~protein phosphatase 2B binding,GO:0032403~protein complex binding,GO:0034237~protein kinase A regulatory subunit binding,GO:0045296~cadherin bindin…
Akap6	A kinase (PRKA) anchor protein 6(Akap6)	Mus musculus	GO:0001934~positive regulation of protein phosphorylation,GO:0010738~regulation of protein kinase A signaling,GO:0030307~positive regulation of cell growth,GO:0030818~negative regulation of cAMP biosynthetic process,GO:0032514~positive regulation of protein phosphatase type 2B activity,GO:0034629~cellular protein complex localization,GO:0035556~intracellular signal transduction,GO:0051281~positiv…	GO:0005634~nucleus,GO:0005635~nuclear envelope,GO:0005640~nuclear outer membrane,GO:0005737~cytoplasm,GO:0005901~caveola,GO:0014701~junctional sarcoplasmic reticulum membrane,GO:0014704~intercalated disc,GO:0016529~sarcoplasmic reticulum,GO:0030315~T-tubule,GO:0031965~nuclear membrane,GO:0034704~calcium channel complex,GO:0042383~sarcolemma,GO:0043234~protein complex,GO:0048471~perinuclear region…	GO:0005515~protein binding,GO:0008179~adenylate cyclase binding,GO:0016301~kinase activity,GO:0019899~enzyme binding,GO:0032947~protein complex scaffold,GO:0034237~protein kinase A regulatory subunit binding,GO:0043495~protein anchor,GO:0044325~ion channel binding,GO:0047485~protein N-terminus binding,GO:0051018~protein kinase A binding,GO:0051721~protein phosphatase 2A binding,
Akap7	A kinase (PRKA) anchor protein 7(Akap7)	Mus musculus	GO:0007178~transmembrane receptor protein serine/threonine kinase signaling pathway,GO:0008104~protein localization,GO:0010738~regulation of protein kinase A signaling,GO:0060306~regulation of membrane repolarization,GO:0071320~cellular response to cAMP,GO:1901381~positive regulation of potassium ion transmembrane transport,GO:1902261~positive regulation of delayed rectifier potassium channel act…	GO:0005634~nucleus,GO:0005737~cytoplasm,GO:0005829~cytosol,GO:0005886~plasma membrane,GO:0016020~membrane,GO:0016324~apical plasma membrane,GO:0016328~lateral plasma membrane,GO:0016529~sarcoplasmic reticulum,GO:0030315~T-tubule,GO:0043234~protein complex,GO:0070382~exocytic vesicle,	GO:0000166~nucleotide binding,GO:0005515~protein binding,GO:0008022~protein C-terminus binding,GO:0016208~AMP binding,GO:0019901~protein kinase binding,GO:0019904~protein domain specific binding,GO:0032947~protein complex scaffold,GO:0034237~protein kinase A regulatory subunit binding,GO:0051018~protein kinase A binding,
Akap8	A kinase (PRKA) anchor protein 8(Akap8)	Mus musculus	GO:0002376~immune system process,GO:0006351~transcription, DNA-templated,GO:0006355~regulation of transcription, DNA-templated,GO:0006810~transport,GO:0007076~mitotic chromosome condensation,GO:0015031~protein transport,GO:0031065~positive regulation of histone deacetylation,GO:0032720~negative regulation of tumor necrosis factor production,GO:0033127~regulation of histone phosphorylation,GO:0044…	GO:0000790~nuclear chromatin,GO:0000793~condensed chromosome,GO:0001939~female pronucleus,GO:0005634~nucleus,GO:0005654~nucleoplasm,GO:0005730~nucleolus,GO:0005737~cytoplasm,GO:0005739~mitochondrion,GO:0005794~Golgi apparatus,GO:0016020~membrane,GO:0016363~nuclear matrix,	GO:0003677~DNA binding,GO:0003682~chromatin binding,GO:0003690~double-stranded DNA binding,GO:0005515~protein binding,GO:0008270~zinc ion binding,GO:0016301~kinase activity,GO:0034237~protein kinase A regulatory subunit binding,GO:0042826~histone deacetylase binding,GO:0044822~poly(A) RNA binding,GO:0046872~metal ion binding,GO:0051059~NF-kappaB binding,
Aar2	AAR2 splicing factor homolog(Aar2)	Mus musculus	GO:0000244~spliceosomal tri-snRNP complex assembly,
Abi3	ABI gene family, member 3(Abi3)	Mus musculus	GO:0018108~peptidyl-tyrosine phosphorylation,GO:0030334~regulation of cell migration,	GO:0005622~intracellular,GO:0005737~cytoplasm,GO:0016020~membrane,GO:0030027~lamellipodium,
Adamtsl5	ADAMTS-like 5(Adamtsl5)	Mus musculus		GO:0001527~microfibril,GO:0005576~extracellular region,GO:0005578~proteinaceous extracellular matrix,	GO:0004222~metalloendopeptidase activity,GO:0008201~heparin binding,GO:0008237~metallopeptidase activity,GO:0008270~zinc ion binding,
Arf1	ADP-ribosylation factor 1(Arf1)	Mus musculus	GO:0002090~regulation of receptor internalization,GO:0006810~transport,GO:0006878~cellular copper ion homeostasis,GO:0007015~actin filament organization,GO:0007264~small GTPase mediated signal transduction,GO:0015031~protein transport,GO:0016192~vesicle-mediated transport,GO:0034315~regulation of Arp2/3 complex-mediated actin nucleation,GO:0034379~very-low-density lipoprotein particle assembly,GO…	GO:0000139~Golgi membrane,GO:0005622~intracellular,GO:0005737~cytoplasm,GO:0005770~late endosome,GO:0005778~peroxisomal membrane,GO:0005794~Golgi apparatus,GO:0005802~trans-Golgi network,GO:0005829~cytosol,GO:0005886~plasma membrane,GO:0005925~focal adhesion,GO:0012505~endomembrane system,GO:0014069~postsynaptic density,GO:0016020~membrane,GO:0030017~sarcomere,GO:0030054~cell junction,GO:0030137~…	GO:0000166~nucleotide binding,GO:0000287~magnesium ion binding,GO:0005515~protein binding,GO:0005525~GTP binding,GO:0019003~GDP binding,GO:0042803~protein homodimerization activity,GO:0044822~poly(A) RNA binding,GO:1990583~phospholipase D activator activity,	mmu04144:Endocytosis,mmu05134:Legionellosis,
Arf2	ADP-ribosylation factor 2(Arf2)	Mus musculus	GO:0006810~transport,GO:0007264~small GTPase mediated signal transduction,GO:0015031~protein transport,GO:0016192~vesicle-mediated transport,	GO:0005622~intracellular,GO:0005794~Golgi apparatus,	GO:0000166~nucleotide binding,GO:0005525~GTP binding,
Arf3	ADP-ribosylation factor 3(Arf3)	Mus musculus	GO:0006810~transport,GO:0006890~retrograde vesicle-mediated transport, Golgi to ER,GO:0007264~small GTPase mediated signal transduction,GO:0015031~protein transport,GO:0016192~vesicle-mediated transport,	GO:0005622~intracellular,GO:0005737~cytoplasm,GO:0005794~Golgi apparatus,GO:0016021~integral component of membrane,GO:0048471~perinuclear region of cytoplasm,GO:0070062~extracellular exosome,	GO:0000166~nucleotide binding,GO:0005525~GTP binding,	mmu04144:Endocytosis,
Arf4	ADP-ribosylation factor 4(Arf4)	Mus musculus	GO:0006471~protein ADP-ribosylation,GO:0006810~transport,GO:0006890~retrograde vesicle-mediated transport, Golgi to ER,GO:0007173~epidermal growth factor receptor signaling pathway,GO:0007264~small GTPase mediated signal transduction,GO:0007420~brain development,GO:0007612~learning,GO:0015031~protein transport,GO:0016192~vesicle-mediated transport,GO:0016477~cell migration,GO:0031584~activation o…	GO:0005622~intracellular,GO:0005737~cytoplasm,GO:0005794~Golgi apparatus,GO:0005829~cytosol,GO:0005886~plasma membrane,GO:0016020~membrane,GO:0016021~integral component of membrane,GO:0031012~extracellular matrix,GO:0032587~ruffle membrane,GO:0043197~dendritic spine,GO:0070062~extracellular exosome,	GO:0000166~nucleotide binding,GO:0005154~epidermal growth factor receptor binding,GO:0005515~protein binding,GO:0005525~GTP binding,
Arfgap1	ADP-ribosylation factor GTPase activating protein 1(Arfgap1)	Mus musculus	GO:0006810~transport,GO:0015031~protein transport,GO:0016192~vesicle-mediated transport,GO:0030100~regulation of endocytosis,	GO:0000139~Golgi membrane,GO:0005737~cytoplasm,GO:0005794~Golgi apparatus,GO:0014069~postsynaptic density,GO:0045202~synapse,	GO:0005096~GTPase activator activity,GO:0005515~protein binding,GO:0046872~metal ion binding,	mmu04144:Endocytosis,
Arfgap3	ADP-ribosylation factor GTPase activating protein 3(Arfgap3)	Mus musculus	GO:0006810~transport,GO:0009306~protein secretion,GO:0015031~protein transport,GO:0016192~vesicle-mediated transport,	GO:0000139~Golgi membrane,GO:0005737~cytoplasm,GO:0005794~Golgi apparatus,GO:0005829~cytosol,GO:0016020~membrane,	GO:0005096~GTPase activator activity,GO:0046872~metal ion binding,	mmu04144:Endocytosis,
Arfgef1	ADP-ribosylation factor guanine nucleotide-exchange factor 1(brefeldin A-inhibited)(Arfgef1)	Mus musculus	GO:0006810~transport,GO:0007030~Golgi organization,GO:0010256~endomembrane system organization,GO:0015031~protein transport,GO:0016192~vesicle-mediated transport,GO:0030837~negative regulation of actin filament polymerization,GO:0031175~neuron projection development,GO:0032012~regulation of ARF protein signal transduction,GO:0034260~negative regulation of GTPase activity,GO:0051897~positive regul…	GO:0000139~Golgi membrane,GO:0005634~nucleus,GO:0005654~nucleoplasm,GO:0005730~nucleolus,GO:0005737~cytoplasm,GO:0005794~Golgi apparatus,GO:0005802~trans-Golgi network,GO:0005829~cytosol,GO:0016020~membrane,GO:0016363~nuclear matrix,GO:0030532~small nuclear ribonucleoprotein complex,GO:0048471~perinuclear region of cytoplasm,	GO:0005085~guanyl-nucleotide exchange factor activity,GO:0005086~ARF guanyl-nucleotide exchange factor activity,GO:0017022~myosin binding,GO:0034237~protein kinase A regulatory subunit binding,	mmu04144:Endocytosis,
Arfip1	ADP-ribosylation factor interacting protein 1(Arfip1)	Mus musculus	GO:0006886~intracellular protein transport,GO:0034315~regulation of Arp2/3 complex-mediated actin nucleation,GO:0050708~regulation of protein secretion,GO:0098609~cell-cell adhesion,	GO:0000139~Golgi membrane,GO:0005737~cytoplasm,GO:0005829~cytosol,GO:0005913~cell-cell adherens junction,GO:0032588~trans-Golgi network membrane,	GO:0042802~identical protein binding,GO:0070273~phosphatidylinositol-4-phosphate binding,GO:0098641~cadherin binding involved in cell-cell adhesion,
Arfip2	ADP-ribosylation factor interacting protein 2(Arfip2)	Mus musculus	GO:0030036~actin cytoskeleton organization,GO:0031529~ruffle organization,GO:0034315~regulation of Arp2/3 complex-mediated actin nucleation,GO:0098609~cell-cell adhesion,	GO:0001726~ruffle,GO:0005737~cytoplasm,GO:0005913~cell-cell adherens junction,GO:0005938~cell cortex,GO:0032588~trans-Golgi network membrane,	GO:0005515~protein binding,GO:0019904~protein domain specific binding,GO:0030742~GTP-dependent protein binding,GO:0070273~phosphatidylinositol-4-phosphate binding,GO:0098641~cadherin binding involved in cell-cell adhesion,
Arfrp1	ADP-ribosylation factor related protein 1(Arfrp1)	Mus musculus	GO:0007264~small GTPase mediated signal transduction,GO:0007369~gastrulation,GO:0034067~protein localization to Golgi apparatus,GO:0042147~retrograde transport, endosome to Golgi,GO:0043001~Golgi to plasma membrane protein transport,	GO:0005622~intracellular,GO:0005794~Golgi apparatus,GO:0005802~trans-Golgi network,GO:0005829~cytosol,GO:0016020~membrane,	GO:0000166~nucleotide binding,GO:0003924~GTPase activity,GO:0005525~GTP binding,
Arl10	ADP-ribosylation factor-like 10(Arl10)	Mus musculus	GO:0007264~small GTPase mediated signal transduction,	GO:0005622~intracellular,GO:0016021~integral component of membrane,	GO:0000166~nucleotide binding,GO:0005525~GTP binding,
Arl15	ADP-ribosylation factor-like 15(Arl15)	Mus musculus	GO:0007264~small GTPase mediated signal transduction,	GO:0005622~intracellular,GO:0070062~extracellular exosome,	GO:0000166~nucleotide binding,GO:0005525~GTP binding,
Arl4a	ADP-ribosylation factor-like 4A(Arl4a)	Mus musculus	GO:0007264~small GTPase mediated signal transduction,GO:0050873~brown fat cell differentiation,	GO:0005622~intracellular,GO:0005634~nucleus,GO:0005654~nucleoplasm,GO:0005730~nucleolus,GO:0005737~cytoplasm,GO:0005886~plasma membrane,GO:0016020~membrane,	GO:0000166~nucleotide binding,GO:0003924~GTPase activity,GO:0005525~GTP binding,
Arl4d	ADP-ribosylation factor-like 4D(Arl4d)	Mus musculus	GO:0007264~small GTPase mediated signal transduction,	GO:0005622~intracellular,GO:0005634~nucleus,GO:0005730~nucleolus,GO:0005737~cytoplasm,GO:0005886~plasma membrane,GO:0016020~membrane,	GO:0000166~nucleotide binding,GO:0005525~GTP binding,
Arl5a	ADP-ribosylation factor-like 5A(Arl5a)	Mus musculus	GO:0007264~small GTPase mediated signal transduction,	GO:0005622~intracellular,	GO:0000166~nucleotide binding,GO:0005525~GTP binding,
Arl5b	ADP-ribosylation factor-like 5B(Arl5b)	Mus musculus	GO:0007264~small GTPase mediated signal transduction,	GO:0005622~intracellular,	GO:0000166~nucleotide binding,GO:0005525~GTP binding,
Arl6	ADP-ribosylation factor-like 6(Arl6)	Mus musculus	GO:0006471~protein ADP-ribosylation,GO:0006612~protein targeting to membrane,GO:0006810~transport,GO:0007264~small GTPase mediated signal transduction,GO:0007265~Ras protein signal transduction,GO:0007420~brain development,GO:0008589~regulation of smoothened signaling pathway,GO:0010842~retina layer formation,GO:0015031~protein transport,GO:0016055~Wnt signaling pathway,GO:0030030~cell projection…	GO:0005622~intracellular,GO:0005737~cytoplasm,GO:0005829~cytosol,GO:0005856~cytoskeleton,GO:0005879~axonemal microtubule,GO:0005886~plasma membrane,GO:0005929~cilium,GO:0005930~axoneme,GO:0016020~membrane,GO:0030117~membrane coat,GO:0042995~cell projection,GO:0060170~ciliary membrane,GO:0070062~extracellular exosome,	GO:0000166~nucleotide binding,GO:0005515~protein binding,GO:0005525~GTP binding,GO:0005543~phospholipid binding,GO:0046872~metal ion binding,
Arl8b	ADP-ribosylation factor-like 8B(Arl8b)	Mus musculus	GO:0007049~cell cycle,GO:0007059~chromosome segregation,GO:0007067~mitotic nuclear division,GO:0007264~small GTPase mediated signal transduction,GO:0032418~lysosome localization,GO:0051301~cell division,	GO:0005622~intracellular,GO:0005737~cytoplasm,GO:0005764~lysosome,GO:0005765~lysosomal membrane,GO:0005768~endosome,GO:0005856~cytoskeleton,GO:0016020~membrane,GO:0030496~midbody,GO:0031902~late endosome membrane,GO:0051233~spindle midzone,GO:0070062~extracellular exosome,	GO:0000166~nucleotide binding,GO:0005525~GTP binding,GO:0019003~GDP binding,GO:0043014~alpha-tubulin binding,GO:0048487~beta-tubulin binding,
Aebp2	AE binding protein 2(Aebp2)	Mus musculus	GO:0000122~negative regulation of transcription from RNA polymerase II promoter,GO:0006351~transcription, DNA-templated,GO:0006355~regulation of transcription, DNA-templated,GO:0016569~covalent chromatin modification,	GO:0005634~nucleus,GO:0035098~ESC/E(Z) complex,	GO:0000978~RNA polymerase II core promoter proximal region sequence-specific DNA binding,GO:0001078~transcriptional repressor activity, RNA polymerase II core promoter proximal region sequence-specific binding,GO:0003676~nucleic acid binding,GO:0003677~DNA binding,GO:0003714~transcription corepressor activity,GO:0046872~metal ion binding,
Aff1	AF4/FMR2 family, member 1(Aff1)	Mus musculus	GO:0006351~transcription, DNA-templated,GO:0045893~positive regulation of transcription, DNA-templated,	GO:0005634~nucleus,GO:0008023~transcription elongation factor complex,GO:0016021~integral component of membrane,	GO:0003700~transcription factor activity, sequence-specific DNA binding,	mmu05202:Transcriptional misregulation in cancer,
Aff3	AF4/FMR2 family, member 3(Aff3)	Mus musculus	GO:0006351~transcription, DNA-templated,GO:0006355~regulation of transcription, DNA-templated,GO:0034612~response to tumor necrosis factor,GO:0035116~embryonic hindlimb morphogenesis,	GO:0005634~nucleus,GO:0005654~nucleoplasm,GO:0005737~cytoplasm,	GO:0003677~DNA binding,GO:0003690~double-stranded DNA binding,GO:0003700~transcription factor activity, sequence-specific DNA binding,
Aff4	AF4/FMR2 family, member 4(Aff4)	Mus musculus	GO:0006351~transcription, DNA-templated,GO:0006355~regulation of transcription, DNA-templated,GO:0007286~spermatid development,	GO:0005634~nucleus,GO:0008023~transcription elongation factor complex,GO:0035327~transcriptionally active chromatin,	GO:0005515~protein binding,
Aknad1	AKNA domain containing 1(Aknad1)	Mus musculus		GO:0005737~cytoplasm,
Als2cl	ALS2 C-terminal like(Als2cl)	Mus musculus	GO:0007032~endosome organization,GO:0008104~protein localization,GO:0035023~regulation of Rho protein signal transduction,	GO:0005737~cytoplasm,GO:0016023~cytoplasmic, membrane-bounded vesicle,GO:0031410~cytoplasmic vesicle,	GO:0005089~Rho guanyl-nucleotide exchange factor activity,GO:0005096~GTPase activator activity,GO:0005515~protein binding,GO:0017112~Rab guanyl-nucleotide exchange factor activity,GO:0017137~Rab GTPase binding,GO:0042802~identical protein binding,
Alx1	ALX homeobox 1(Alx1)	Mus musculus	GO:0000122~negative regulation of transcription from RNA polymerase II promoter,GO:0001755~neural crest cell migration,GO:0001843~neural tube closure,GO:0006351~transcription, DNA-templated,GO:0006355~regulation of transcription, DNA-templated,GO:0007275~multicellular organism development,GO:0009952~anterior/posterior pattern specification,GO:0010718~positive regulation of epithelial to mesenchym…	GO:0005634~nucleus,GO:0005654~nucleoplasm,GO:0005667~transcription factor complex,GO:0005794~Golgi apparatus,	GO:0000977~RNA polymerase II regulatory region sequence-specific DNA binding,GO:0001228~transcriptional activator activity, RNA polymerase II transcription regulatory region sequence-specific binding,GO:0003677~DNA binding,GO:0003700~transcription factor activity, sequence-specific DNA binding,GO:0005515~protein binding,GO:0042803~protein homodimerization activity,GO:0043565~sequence-specific DNA…
Ammecr1l	AMME chromosomal region gene 1-like(Ammecr1l)	Mus musculus
Amer1	APC membrane recruitment 1(Amer1)	Mus musculus	GO:0001822~kidney development,GO:0016055~Wnt signaling pathway,GO:0031398~positive regulation of protein ubiquitination,GO:0060348~bone development,GO:0060612~adipose tissue development,GO:0060828~regulation of canonical Wnt signaling pathway,GO:0072161~mesenchymal cell differentiation involved in kidney development,GO:0090090~negative regulation of canonical Wnt signaling pathway,GO:0090263~posi…	GO:0005634~nucleus,GO:0005737~cytoplasm,GO:0005886~plasma membrane,GO:0016020~membrane,GO:0043231~intracellular membrane-bounded organelle,	GO:0005546~phosphatidylinositol-4,5-bisphosphate binding,GO:0008013~beta-catenin binding,GO:0008289~lipid binding,GO:1904713~beta-catenin destruction complex binding,
Amer2	APC membrane recruitment 2(Amer2)	Mus musculus	GO:0007398~ectoderm development,GO:0016055~Wnt signaling pathway,GO:0048856~anatomical structure development,GO:0060828~regulation of canonical Wnt signaling pathway,GO:0090090~negative regulation of canonical Wnt signaling pathway,	GO:0005886~plasma membrane,GO:0016020~membrane,	GO:0005515~protein binding,GO:0005546~phosphatidylinositol-4,5-bisphosphate binding,GO:0008013~beta-catenin binding,GO:0008289~lipid binding,
A1cf	APOBEC1 complementation factor(A1cf)	Mus musculus	GO:0006397~mRNA processing,GO:0010609~mRNA localization resulting in posttranscriptional regulation of gene expression,GO:0016554~cytidine to uridine editing,GO:0016556~mRNA modification,GO:0050821~protein stabilization,	GO:0005634~nucleus,GO:0005654~nucleoplasm,GO:0005720~nuclear heterochromatin,GO:0005737~cytoplasm,GO:0005783~endoplasmic reticulum,GO:0030895~apolipoprotein B mRNA editing enzyme complex,GO:0045293~mRNA editing complex,	GO:0000166~nucleotide binding,GO:0003676~nucleic acid binding,GO:0003723~RNA binding,GO:0003727~single-stranded RNA binding,GO:0003729~mRNA binding,GO:0005515~protein binding,
Actr3b	ARP3 actin-related protein 3B(Actr3b)	Mus musculus	GO:0007015~actin filament organization,GO:0034314~Arp2/3 complex-mediated actin nucleation,	GO:0005737~cytoplasm,GO:0005856~cytoskeleton,GO:0005885~Arp2/3 protein complex,GO:0042995~cell projection,GO:0070062~extracellular exosome,	GO:0000166~nucleotide binding,GO:0003779~actin binding,GO:0005524~ATP binding,
Arv1	ARV1 homolog, fatty acid homeostasis modulator(Arv1)	Mus musculus	GO:0006629~lipid metabolic process,GO:0006665~sphingolipid metabolic process,GO:0008206~bile acid metabolic process,GO:0030301~cholesterol transport,GO:0032366~intracellular sterol transport,GO:0090181~regulation of cholesterol metabolic process,GO:0097036~regulation of plasma membrane sterol distribution,	GO:0005794~Golgi apparatus,GO:0016020~membrane,GO:0016021~integral component of membrane,GO:0032541~cortical endoplasmic reticulum,
Arid1a	AT rich interactive domain 1A (SWI-like)(Arid1a)	Mus musculus	GO:0000122~negative regulation of transcription from RNA polymerase II promoter,GO:0001704~formation of primary germ layer,GO:0001843~neural tube closure,GO:0003205~cardiac chamber development,GO:0003408~optic cup formation involved in camera-type eye development,GO:0006325~chromatin organization,GO:0006337~nucleosome disassembly,GO:0006338~chromatin remodeling,GO:0006344~maintenance of chromatin…	GO:0000790~nuclear chromatin,GO:0005634~nucleus,GO:0005654~nucleoplasm,GO:0016514~SWI/SNF complex,GO:0071564~npBAF complex,GO:0071565~nBAF complex,GO:0090544~BAF-type complex,	GO:0003677~DNA binding,GO:0005515~protein binding,GO:0016922~ligand-dependent nuclear receptor binding,GO:0031491~nucleosome binding,
Arid1b	AT rich interactive domain 1B (SWI-like)(Arid1b)	Mus musculus	GO:0006338~chromatin remodeling,GO:0007270~neuron-neuron synaptic transmission,GO:0060996~dendritic spine development,GO:0097026~dendritic cell dendrite assembly,	GO:0005634~nucleus,GO:0005654~nucleoplasm,GO:0005737~cytoplasm,GO:0016514~SWI/SNF complex,GO:0071565~nBAF complex,GO:0090544~BAF-type complex,	GO:0003677~DNA binding,
Arid3b	AT rich interactive domain 3B (BRIGHT-like)(Arid3b)	Mus musculus	GO:0006351~transcription, DNA-templated,GO:0006355~regulation of transcription, DNA-templated,GO:0007275~multicellular organism development,GO:0045944~positive regulation of transcription from RNA polymerase II promoter,	GO:0005634~nucleus,GO:0005654~nucleoplasm,	GO:0000978~RNA polymerase II core promoter proximal region sequence-specific DNA binding,GO:0000980~RNA polymerase II distal enhancer sequence-specific DNA binding,GO:0001077~transcriptional activator activity, RNA polymerase II core promoter proximal region sequence-specific binding,GO:0001205~transcriptional activator activity, RNA polymerase II distal enhancer sequence-specific binding,GO:0003…
Arid3c	AT rich interactive domain 3C (BRIGHT-like)(Arid3c)	Mus musculus	GO:0006351~transcription, DNA-templated,GO:0006355~regulation of transcription, DNA-templated,GO:0045944~positive regulation of transcription from RNA polymerase II promoter,	GO:0005634~nucleus,GO:0005737~cytoplasm,GO:0045121~membrane raft,	GO:0000978~RNA polymerase II core promoter proximal region sequence-specific DNA binding,GO:0001077~transcriptional activator activity, RNA polymerase II core promoter proximal region sequence-specific binding,GO:0003677~DNA binding,GO:0003682~chromatin binding,GO:0005515~protein binding,
Atmin	ATM interactor(Atmin)	Mus musculus	GO:0006351~transcription, DNA-templated,GO:0006355~regulation of transcription, DNA-templated,GO:0006974~cellular response to DNA damage stimulus,GO:0010628~positive regulation of gene expression,GO:0044458~motile cilium assembly,GO:0045893~positive regulation of transcription, DNA-templated,GO:0060271~cilium morphogenesis,GO:1902857~positive regulation of nonmotile primary cilium assembly,	GO:0005634~nucleus,	GO:0044212~transcription regulatory region DNA binding,GO:0045502~dynein binding,GO:0046872~metal ion binding,
Atpaf1	ATP synthase mitochondrial F1 complex assembly factor 1(Atpaf1)	Mus musculus	GO:0006461~protein complex assembly,GO:0033615~mitochondrial proton-transporting ATP synthase complex assembly,	GO:0005739~mitochondrion,
Atp5e	ATP synthase, H+ transporting, mitochondrial F1 complex, epsilon subunit(Atp5e)	Mus musculus	GO:0006754~ATP biosynthetic process,GO:0006810~transport,GO:0006811~ion transport,GO:0015986~ATP synthesis coupled proton transport,GO:0015992~proton transport,	GO:0000275~mitochondrial proton-transporting ATP synthase complex, catalytic core F(1),GO:0005739~mitochondrion,GO:0005743~mitochondrial inner membrane,GO:0005753~mitochondrial proton-transporting ATP synthase complex,GO:0016020~membrane,GO:0045261~proton-transporting ATP synthase complex, catalytic core F(1),	GO:0008553~hydrogen-exporting ATPase activity, phosphorylative mechanism,GO:0016787~hydrolase activity,GO:0016887~ATPase activity,GO:0046933~proton-transporting ATP synthase activity, rotational mechanism,GO:0046961~proton-transporting ATPase activity, rotational mechanism,	mmu00190:Oxidative phosphorylation,mmu01100:Metabolic pathways,mmu05010:Alzheimer's disease,mmu05012:Parkinson's disease,mmu05016:Huntington's disease,
Abca1	ATP-binding cassette, sub-family A (ABC1), member 1(Abca1)	Mus musculus	GO:0002790~peptide secretion,GO:0006497~protein lipidation,GO:0006810~transport,GO:0006911~phagocytosis, engulfment,GO:0007040~lysosome organization,GO:0007186~G-protein coupled receptor signaling pathway,GO:0007584~response to nutrient,GO:0008203~cholesterol metabolic process,GO:0010875~positive regulation of cholesterol efflux,GO:0015914~phospholipid transport,GO:0015917~aminophospholipid trans…	GO:0005794~Golgi apparatus,GO:0005886~plasma membrane,GO:0005887~integral component of plasma membrane,GO:0009897~external side of plasma membrane,GO:0009986~cell surface,GO:0016020~membrane,GO:0016021~integral component of membrane,GO:0030139~endocytic vesicle,GO:0034364~high-density lipoprotein particle,GO:0043231~intracellular membrane-bounded organelle,GO:0045121~membrane raft,GO:0045335~phag…	GO:0000166~nucleotide binding,GO:0005102~receptor binding,GO:0005215~transporter activity,GO:0005515~protein binding,GO:0005524~ATP binding,GO:0005548~phospholipid transporter activity,GO:0008509~anion transmembrane transporter activity,GO:0016887~ATPase activity,GO:0017127~cholesterol transporter activity,GO:0019905~syntaxin binding,GO:0031267~small GTPase binding,GO:0034185~apolipoprotein bindi…	mmu02010:ABC transporters,mmu04975:Fat digestion and absorption,
Abca5	ATP-binding cassette, sub-family A (ABC1), member 5(Abca5)	Mus musculus	GO:0006810~transport,GO:0010745~negative regulation of macrophage derived foam cell differentiation,GO:0033344~cholesterol efflux,GO:0034375~high-density lipoprotein particle remodeling,GO:0043691~reverse cholesterol transport,	GO:0000139~Golgi membrane,GO:0005764~lysosome,GO:0005765~lysosomal membrane,GO:0005768~endosome,GO:0005770~late endosome,GO:0005794~Golgi apparatus,GO:0016020~membrane,GO:0016021~integral component of membrane,GO:0031902~late endosome membrane,	GO:0000166~nucleotide binding,GO:0005215~transporter activity,GO:0005524~ATP binding,GO:0016887~ATPase activity,GO:0042626~ATPase activity, coupled to transmembrane movement of substances,	mmu02010:ABC transporters,
Abca8b	ATP-binding cassette, sub-family A (ABC1), member 8b(Abca8b)	Mus musculus	GO:0006810~transport,GO:0006869~lipid transport,	GO:0005743~mitochondrial inner membrane,GO:0005886~plasma membrane,GO:0016020~membrane,GO:0016021~integral component of membrane,	GO:0000166~nucleotide binding,GO:0005215~transporter activity,GO:0005524~ATP binding,GO:0016887~ATPase activity,GO:0042626~ATPase activity, coupled to transmembrane movement of substances,	mmu02010:ABC transporters,
Abcb9	ATP-binding cassette, sub-family B (MDR/TAP), member 9(Abcb9)	Mus musculus	GO:0002481~antigen processing and presentation of exogenous protein antigen via MHC class Ib, TAP-dependent,GO:0002485~antigen processing and presentation of endogenous peptide antigen via MHC class I via ER pathway, TAP-dependent,GO:0002489~antigen processing and presentation of endogenous peptide antigen via MHC class Ib via ER pathway, TAP-dependent,GO:0002591~positive regulation of antigen pr…	GO:0005764~lysosome,GO:0005765~lysosomal membrane,GO:0005789~endoplasmic reticulum membrane,GO:0016020~membrane,GO:0016021~integral component of membrane,GO:0030176~integral component of endoplasmic reticulum membrane,	GO:0000166~nucleotide binding,GO:0005524~ATP binding,GO:0015440~peptide-transporting ATPase activity,GO:0016887~ATPase activity,GO:0022891~substrate-specific transmembrane transporter activity,GO:0042626~ATPase activity, coupled to transmembrane movement of substances,GO:0042803~protein homodimerization activity,	mmu02010:ABC transporters,mmu04142:Lysosome,
Abcc4	ATP-binding cassette, sub-family C (CFTR/MRP), member 4(Abcc4)	Mus musculus	GO:0006855~drug transmembrane transport,GO:0010243~response to organonitrogen compound,GO:0014070~response to organic cyclic compound,GO:0032310~prostaglandin secretion,GO:0042384~cilium assembly,GO:0048661~positive regulation of smooth muscle cell proliferation,GO:0060271~cilium morphogenesis,	GO:0005886~plasma membrane,GO:0005929~cilium,GO:0016020~membrane,GO:0016021~integral component of membrane,GO:0016323~basolateral plasma membrane,GO:0031088~platelet dense granule membrane,	GO:0005524~ATP binding,GO:0015132~prostaglandin transmembrane transporter activity,GO:0015238~drug transmembrane transporter activity,GO:0042626~ATPase activity, coupled to transmembrane movement of substances,	mmu02010:ABC transporters,mmu04024:cAMP signaling pathway,mmu04976:Bile secretion,
Abcc5	ATP-binding cassette, sub-family C (CFTR/MRP), member 5(Abcc5)	Mus musculus	GO:0006810~transport,GO:0015711~organic anion transport,GO:0055085~transmembrane transport,	GO:0016020~membrane,GO:0016021~integral component of membrane,GO:0048471~perinuclear region of cytoplasm,	GO:0000166~nucleotide binding,GO:0005524~ATP binding,GO:0008514~organic anion transmembrane transporter activity,GO:0016887~ATPase activity,GO:0042626~ATPase activity, coupled to transmembrane movement of substances,	mmu02010:ABC transporters,
Abcc8	ATP-binding cassette, sub-family C (CFTR/MRP), member 8(Abcc8)	Mus musculus	GO:0009268~response to pH,GO:0010043~response to zinc ion,GO:0032496~response to lipopolysaccharide,GO:0032868~response to insulin,GO:0042493~response to drug,GO:0043268~positive regulation of potassium ion transport,GO:0046676~negative regulation of insulin secretion,GO:0071310~cellular response to organic substance,	GO:0005886~plasma membrane,GO:0008076~voltage-gated potassium channel complex,GO:0030672~synaptic vesicle membrane,GO:0042383~sarcolemma,	GO:0005267~potassium channel activity,GO:0005524~ATP binding,GO:0008281~sulfonylurea receptor activity,GO:0016887~ATPase activity,GO:0019905~syntaxin binding,GO:0042626~ATPase activity, coupled to transmembrane movement of substances,GO:0044325~ion channel binding,	mmu02010:ABC transporters,mmu04911:Insulin secretion,mmu04930:Type II diabetes mellitus,
Abcd4	ATP-binding cassette, sub-family D (ALD), member 4(Abcd4)	Mus musculus	GO:0006810~transport,GO:0009235~cobalamin metabolic process,GO:0055085~transmembrane transport,	GO:0005777~peroxisome,GO:0005789~endoplasmic reticulum membrane,GO:0016020~membrane,GO:0016021~integral component of membrane,	GO:0000166~nucleotide binding,GO:0005524~ATP binding,GO:0016887~ATPase activity,GO:0042626~ATPase activity, coupled to transmembrane movement of substances,	mmu02010:ABC transporters,mmu04146:Peroxisome,
Abce1	ATP-binding cassette, sub-family E (OABP), member 1(Abce1)	Mus musculus	GO:0000054~ribosomal subunit export from nucleus,GO:0006413~translational initiation,GO:0006415~translational termination,GO:0060702~negative regulation of endoribonuclease activity,	GO:0005737~cytoplasm,GO:0005739~mitochondrion,GO:0005852~eukaryotic translation initiation factor 3 complex,GO:0016020~membrane,	GO:0000166~nucleotide binding,GO:0005506~iron ion binding,GO:0005524~ATP binding,GO:0016887~ATPase activity,GO:0043024~ribosomal small subunit binding,GO:0060698~endoribonuclease inhibitor activity,
Abcf2	ATP-binding cassette, sub-family F (GCN20), member 2(Abcf2)	Mus musculus		GO:0005739~mitochondrion,GO:0016020~membrane,	GO:0000166~nucleotide binding,GO:0005524~ATP binding,GO:0016887~ATPase activity,
Abcg1	ATP-binding cassette, sub-family G (WHITE), member 1(Abcg1)	Mus musculus	GO:0006355~regulation of transcription, DNA-templated,GO:0006810~transport,GO:0006869~lipid transport,GO:0008203~cholesterol metabolic process,GO:0010033~response to organic substance,GO:0010745~negative regulation of macrophage derived foam cell differentiation,GO:0010872~regulation of cholesterol esterification,GO:0010875~positive regulation of cholesterol efflux,GO:0010888~negative regulation …	GO:0005654~nucleoplasm,GO:0005739~mitochondrion,GO:0005768~endosome,GO:0005794~Golgi apparatus,GO:0005886~plasma membrane,GO:0009897~external side of plasma membrane,GO:0016020~membrane,GO:0016021~integral component of membrane,GO:0043231~intracellular membrane-bounded organelle,GO:0055037~recycling endosome,	GO:0000166~nucleotide binding,GO:0005524~ATP binding,GO:0005548~phospholipid transporter activity,GO:0016887~ATPase activity,GO:0017127~cholesterol transporter activity,GO:0019534~toxin transporter activity,GO:0034041~sterol-transporting ATPase activity,GO:0034437~glycoprotein transporter activity,GO:0042803~protein homodimerization activity,GO:0043531~ADP binding,GO:0046982~protein heterodimeriz…	mmu02010:ABC transporters,
Agbl4	ATP/GTP binding protein-like 4(Agbl4)	Mus musculus	GO:0006508~proteolysis,GO:0035608~protein deglutamylation,GO:0035609~C-terminal protein deglutamylation,GO:0035610~protein side chain deglutamylation,GO:0051607~defense response to virus,	GO:0005737~cytoplasm,GO:0005794~Golgi apparatus,GO:0005814~centriole,GO:0005829~cytosol,GO:0005856~cytoskeleton,GO:0036064~ciliary basal body,GO:0042995~cell projection,	GO:0004180~carboxypeptidase activity,GO:0004181~metallocarboxypeptidase activity,GO:0005515~protein binding,GO:0008233~peptidase activity,GO:0008237~metallopeptidase activity,GO:0008270~zinc ion binding,GO:0015631~tubulin binding,GO:0016787~hydrolase activity,GO:0046872~metal ion binding,
Atad1	ATPase family, AAA domain containing 1(Atad1)	Mus musculus	GO:0002092~positive regulation of receptor internalization,GO:0007612~learning,GO:0007613~memory,GO:0031122~cytoplasmic microtubule organization,GO:0051967~negative regulation of synaptic transmission, glutamatergic,	GO:0005634~nucleus,GO:0005739~mitochondrion,GO:0005777~peroxisome,GO:0005778~peroxisomal membrane,GO:0005886~plasma membrane,GO:0016020~membrane,GO:0030054~cell junction,GO:0045202~synapse,GO:0045211~postsynaptic membrane,	GO:0000166~nucleotide binding,GO:0005515~protein binding,GO:0005524~ATP binding,GO:0008568~microtubule-severing ATPase activity,GO:0016787~hydrolase activity,GO:0016887~ATPase activity,
Atad2	ATPase family, AAA domain containing 2(Atad2)	Mus musculus	GO:0006325~chromatin organization,GO:0006351~transcription, DNA-templated,GO:0006355~regulation of transcription, DNA-templated,GO:0031936~negative regulation of chromatin silencing,GO:0045893~positive regulation of transcription, DNA-templated,GO:0045944~positive regulation of transcription from RNA polymerase II promoter,	GO:0005634~nucleus,GO:0005654~nucleoplasm,GO:0070062~extracellular exosome,	GO:0000166~nucleotide binding,GO:0003682~chromatin binding,GO:0005524~ATP binding,GO:0016787~hydrolase activity,GO:0016887~ATPase activity,GO:0042393~histone binding,
Atad3a	ATPase family, AAA domain containing 3A(Atad3a)	Mus musculus	GO:0016049~cell growth,GO:0043066~negative regulation of apoptotic process,	GO:0005739~mitochondrion,GO:0005743~mitochondrial inner membrane,GO:0016020~membrane,GO:0016021~integral component of membrane,GO:0042645~mitochondrial nucleoid,	GO:0000166~nucleotide binding,GO:0005524~ATP binding,
Atp13a3	ATPase type 13A3(Atp13a3)	Mus musculus	GO:0006812~cation transport,GO:0006874~cellular calcium ion homeostasis,	GO:0005887~integral component of plasma membrane,GO:0016020~membrane,GO:0016021~integral component of membrane,GO:0043231~intracellular membrane-bounded organelle,	GO:0000166~nucleotide binding,GO:0005524~ATP binding,GO:0016787~hydrolase activity,GO:0016887~ATPase activity,GO:0019829~cation-transporting ATPase activity,GO:0046872~metal ion binding,
Atp1b4	ATPase, (Na+)/K+ transporting, beta 4 polypeptide(Atp1b4)	Mus musculus	GO:0006351~transcription, DNA-templated,GO:0006355~regulation of transcription, DNA-templated,GO:0006813~potassium ion transport,GO:0006814~sodium ion transport,	GO:0000785~chromatin,GO:0005634~nucleus,GO:0005635~nuclear envelope,GO:0005637~nuclear inner membrane,GO:0005890~sodium:potassium-exchanging ATPase complex,GO:0016020~membrane,GO:0016021~integral component of membrane,	GO:0005515~protein binding,	mmu04022:cGMP-PKG signaling pathway,mmu04024:cAMP signaling pathway,mmu04260:Cardiac muscle contraction,mmu04261:Adrenergic signaling in cardiomyocytes,mmu04911:Insulin secretion,mmu04918:Thyroid hormone synthesis,mmu04919:Thyroid hormone signaling pathway,mmu04960:Aldosterone-regulated sodium reabsorption,mmu04961:Endocrine and other factor-regulated calcium reabsorption,mmu04964:Proximal tubule…
Atp2a2	ATPase, Ca++ transporting, cardiac muscle, slow twitch 2(Atp2a2)	Mus musculus	GO:0002026~regulation of the force of heart contraction,GO:0006810~transport,GO:0006811~ion transport,GO:0006816~calcium ion transport,GO:0006874~cellular calcium ion homeostasis,GO:0006937~regulation of muscle contraction,GO:0006984~ER-nucleus signaling pathway,GO:0006996~organelle organization,GO:0010882~regulation of cardiac muscle contraction by calcium ion signaling,GO:0014883~transition bet…	GO:0005622~intracellular,GO:0005623~cell,GO:0005737~cytoplasm,GO:0005783~endoplasmic reticulum,GO:0005789~endoplasmic reticulum membrane,GO:0005887~integral component of plasma membrane,GO:0012506~vesicle membrane,GO:0016020~membrane,GO:0016021~integral component of membrane,GO:0016529~sarcoplasmic reticulum,GO:0031234~extrinsic component of cytoplasmic side of plasma membrane,GO:0033017~sarcopla…	GO:0000166~nucleotide binding,GO:0005388~calcium-transporting ATPase activity,GO:0005509~calcium ion binding,GO:0005515~protein binding,GO:0005524~ATP binding,GO:0008022~protein C-terminus binding,GO:0016787~hydrolase activity,GO:0019899~enzyme binding,GO:0031775~lutropin-choriogonadotropic hormone receptor binding,GO:0044548~S100 protein binding,GO:0046872~metal ion binding,GO:0086039~calcium-tr…	mmu04020:Calcium signaling pathway,mmu04022:cGMP-PKG signaling pathway,mmu04972:Pancreatic secretion,mmu05010:Alzheimer's disease,
Atp2b2	ATPase, Ca++ transporting, plasma membrane 2(Atp2b2)	Mus musculus	GO:0000902~cell morphogenesis,GO:0006810~transport,GO:0006811~ion transport,GO:0006816~calcium ion transport,GO:0006874~cellular calcium ion homeostasis,GO:0006996~organelle organization,GO:0007595~lactation,GO:0007605~sensory perception of sound,GO:0007626~locomotory behavior,GO:0008361~regulation of cell size,GO:0021549~cerebellum development,GO:0021692~cerebellar Purkinje cell layer morphogene…	GO:0005737~cytoplasm,GO:0005783~endoplasmic reticulum,GO:0005886~plasma membrane,GO:0005887~integral component of plasma membrane,GO:0005929~cilium,GO:0016020~membrane,GO:0016021~integral component of membrane,GO:0016324~apical plasma membrane,GO:0030054~cell junction,GO:0030425~dendrite,GO:0032809~neuronal cell body membrane,GO:0043025~neuronal cell body,GO:0045121~membrane raft,GO:0045202~synap…	GO:0000166~nucleotide binding,GO:0005388~calcium-transporting ATPase activity,GO:0005509~calcium ion binding,GO:0005516~calmodulin binding,GO:0005524~ATP binding,GO:0008022~protein C-terminus binding,GO:0016787~hydrolase activity,GO:0030165~PDZ domain binding,GO:0030899~calcium-dependent ATPase activity,GO:0033130~acetylcholine receptor binding,GO:0035254~glutamate receptor binding,GO:0046872~met…	mmu04020:Calcium signaling pathway,mmu04022:cGMP-PKG signaling pathway,mmu04024:cAMP signaling pathway,mmu04261:Adrenergic signaling in cardiomyocytes,mmu04970:Salivary secretion,mmu04972:Pancreatic secretion,
Atp2b4	ATPase, Ca++ transporting, plasma membrane 4(Atp2b4)	Mus musculus	GO:0003407~neural retina development,GO:0006357~regulation of transcription from RNA polymerase II promoter,GO:0006810~transport,GO:0006811~ion transport,GO:0006816~calcium ion transport,GO:0006874~cellular calcium ion homeostasis,GO:0007283~spermatogenesis,GO:0010751~negative regulation of nitric oxide mediated signal transduction,GO:0021766~hippocampus development,GO:0030317~sperm motility,GO:0…	GO:0005886~plasma membrane,GO:0005887~integral component of plasma membrane,GO:0016020~membrane,GO:0016021~integral component of membrane,GO:0016323~basolateral plasma membrane,GO:0030018~Z disc,GO:0030315~T-tubule,GO:0036126~sperm flagellum,GO:0042383~sarcolemma,GO:0042995~cell projection,GO:0043005~neuron projection,GO:0043231~intracellular membrane-bounded organelle,GO:0043234~protein complex,…	GO:0000166~nucleotide binding,GO:0005388~calcium-transporting ATPase activity,GO:0005516~calmodulin binding,GO:0005524~ATP binding,GO:0016787~hydrolase activity,GO:0017080~sodium channel regulator activity,GO:0030165~PDZ domain binding,GO:0030346~protein phosphatase 2B binding,GO:0036487~nitric-oxide synthase inhibitor activity,GO:0046872~metal ion binding,GO:0050998~nitric-oxide synthase binding…	mmu04020:Calcium signaling pathway,mmu04022:cGMP-PKG signaling pathway,mmu04024:cAMP signaling pathway,mmu04261:Adrenergic signaling in cardiomyocytes,mmu04970:Salivary secretion,mmu04972:Pancreatic secretion,
Atp2a3	ATPase, Ca++ transporting, ubiquitous(Atp2a3)	Mus musculus	GO:0006810~transport,GO:0006811~ion transport,GO:0006816~calcium ion transport,GO:0006874~cellular calcium ion homeostasis,GO:0070588~calcium ion transmembrane transport,	GO:0005783~endoplasmic reticulum,GO:0005789~endoplasmic reticulum membrane,GO:0005887~integral component of plasma membrane,GO:0016020~membrane,GO:0016021~integral component of membrane,GO:0016529~sarcoplasmic reticulum,GO:0033017~sarcoplasmic reticulum membrane,	GO:0000166~nucleotide binding,GO:0005388~calcium-transporting ATPase activity,GO:0005515~protein binding,GO:0005524~ATP binding,GO:0016787~hydrolase activity,GO:0046872~metal ion binding,	mmu04020:Calcium signaling pathway,mmu04022:cGMP-PKG signaling pathway,mmu04972:Pancreatic secretion,mmu05010:Alzheimer's disease,
Atp2c1	ATPase, Ca++-sequestering(Atp2c1)	Mus musculus	GO:0006810~transport,GO:0006811~ion transport,GO:0006816~calcium ion transport,GO:0006828~manganese ion transport,GO:0006874~cellular calcium ion homeostasis,GO:0008544~epidermis development,GO:0016339~calcium-dependent cell-cell adhesion via plasma membrane cell adhesion molecules,GO:0030026~cellular manganese ion homeostasis,GO:0031532~actin cytoskeleton reorganization,GO:0032468~Golgi calcium …	GO:0000139~Golgi membrane,GO:0005794~Golgi apparatus,GO:0005802~trans-Golgi network,GO:0005886~plasma membrane,GO:0005887~integral component of plasma membrane,GO:0016020~membrane,GO:0016021~integral component of membrane,GO:0030133~transport vesicle,GO:0030141~secretory granule,GO:0032580~Golgi cisterna membrane,GO:0043231~intracellular membrane-bounded organelle,	GO:0000166~nucleotide binding,GO:0004871~signal transducer activity,GO:0005388~calcium-transporting ATPase activity,GO:0005509~calcium ion binding,GO:0005524~ATP binding,GO:0015410~manganese-transporting ATPase activity,GO:0016787~hydrolase activity,GO:0030145~manganese ion binding,GO:0046872~metal ion binding,
Atp7a	ATPase, Cu++ transporting, alpha polypeptide(Atp7a)	Mus musculus	GO:0001568~blood vessel development,GO:0001701~in utero embryonic development,GO:0001836~release of cytochrome c from mitochondria,GO:0001974~blood vessel remodeling,GO:0002082~regulation of oxidative phosphorylation,GO:0006568~tryptophan metabolic process,GO:0006570~tyrosine metabolic process,GO:0006584~catecholamine metabolic process,GO:0006810~transport,GO:0006811~ion transport,GO:0006812~cati…	GO:0005634~nucleus,GO:0005770~late endosome,GO:0005794~Golgi apparatus,GO:0005802~trans-Golgi network,GO:0005829~cytosol,GO:0005886~plasma membrane,GO:0005887~integral component of plasma membrane,GO:0005902~microvillus,GO:0016020~membrane,GO:0016021~integral component of membrane,GO:0016323~basolateral plasma membrane,GO:0016324~apical plasma membrane,GO:0030140~trans-Golgi network transport ves…	GO:0000166~nucleotide binding,GO:0004008~copper-exporting ATPase activity,GO:0005375~copper ion transmembrane transporter activity,GO:0005507~copper ion binding,GO:0005515~protein binding,GO:0005524~ATP binding,GO:0016532~superoxide dismutase copper chaperone activity,GO:0016787~hydrolase activity,GO:0019829~cation-transporting ATPase activity,GO:0032767~copper-dependent protein binding,GO:004687…
Atp6v0a1	ATPase, H+ transporting, lysosomal V0 subunit A1(Atp6v0a1)	Mus musculus	GO:0006810~transport,GO:0006811~ion transport,GO:0007035~vacuolar acidification,GO:0015986~ATP synthesis coupled proton transport,GO:0015991~ATP hydrolysis coupled proton transport,GO:0015992~proton transport,GO:0016241~regulation of macroautophagy,GO:0070072~vacuolar proton-transporting V-type ATPase complex assembly,GO:1901998~toxin transport,	GO:0000220~vacuolar proton-transporting V-type ATPase, V0 domain,GO:0005654~nucleoplasm,GO:0005737~cytoplasm,GO:0005794~Golgi apparatus,GO:0005886~plasma membrane,GO:0016020~membrane,GO:0016021~integral component of membrane,GO:0016471~vacuolar proton-transporting V-type ATPase complex,GO:0030659~cytoplasmic vesicle membrane,GO:0031410~cytoplasmic vesicle,GO:0033179~proton-transporting V-type ATP…	GO:0015078~hydrogen ion transmembrane transporter activity,GO:0046961~proton-transporting ATPase activity, rotational mechanism,GO:0051117~ATPase binding,	mmu00190:Oxidative phosphorylation,mmu01100:Metabolic pathways,mmu04142:Lysosome,mmu04145:Phagosome,mmu04721:Synaptic vesicle cycle,mmu04966:Collecting duct acid secretion,mmu05152:Tuberculosis,mmu05323:Rheumatoid arthritis,
Atp6v0a4	ATPase, H+ transporting, lysosomal V0 subunit A4(Atp6v0a4)	Mus musculus	GO:0001503~ossification,GO:0006810~transport,GO:0006811~ion transport,GO:0006885~regulation of pH,GO:0007035~vacuolar acidification,GO:0007588~excretion,GO:0007605~sensory perception of sound,GO:0015986~ATP synthesis coupled proton transport,GO:0015991~ATP hydrolysis coupled proton transport,GO:0015992~proton transport,GO:0070072~vacuolar proton-transporting V-type ATPase complex assembly,	GO:0000220~vacuolar proton-transporting V-type ATPase, V0 domain,GO:0005765~lysosomal membrane,GO:0005768~endosome,GO:0005886~plasma membrane,GO:0005903~brush border,GO:0016020~membrane,GO:0016021~integral component of membrane,GO:0016324~apical plasma membrane,GO:0016471~vacuolar proton-transporting V-type ATPase complex,GO:0031526~brush border membrane,GO:0033179~proton-transporting V-type ATPa…	GO:0008553~hydrogen-exporting ATPase activity, phosphorylative mechanism,GO:0015078~hydrogen ion transmembrane transporter activity,GO:0046961~proton-transporting ATPase activity, rotational mechanism,GO:0051117~ATPase binding,	mmu00190:Oxidative phosphorylation,mmu01100:Metabolic pathways,mmu04142:Lysosome,mmu04145:Phagosome,mmu04721:Synaptic vesicle cycle,mmu04966:Collecting duct acid secretion,mmu05152:Tuberculosis,mmu05323:Rheumatoid arthritis,
Atp6v0c	ATPase, H+ transporting, lysosomal V0 subunit C(Atp6v0c)	Mus musculus	GO:0006810~transport,GO:0006811~ion transport,GO:0007035~vacuolar acidification,GO:0007042~lysosomal lumen acidification,GO:0015991~ATP hydrolysis coupled proton transport,GO:0015992~proton transport,GO:0030177~positive regulation of Wnt signaling pathway,	GO:0000220~vacuolar proton-transporting V-type ATPase, V0 domain,GO:0005764~lysosome,GO:0005765~lysosomal membrane,GO:0005773~vacuole,GO:0005774~vacuolar membrane,GO:0005794~Golgi apparatus,GO:0005925~focal adhesion,GO:0016020~membrane,GO:0016021~integral component of membrane,GO:0016471~vacuolar proton-transporting V-type ATPase complex,GO:0033177~proton-transporting two-sector ATPase complex, p…	GO:0005515~protein binding,GO:0008553~hydrogen-exporting ATPase activity, phosphorylative mechanism,GO:0015078~hydrogen ion transmembrane transporter activity,GO:0031625~ubiquitin protein ligase binding,GO:0046961~proton-transporting ATPase activity, rotational mechanism,	mmu00190:Oxidative phosphorylation,mmu01100:Metabolic pathways,mmu04142:Lysosome,mmu04145:Phagosome,mmu04721:Synaptic vesicle cycle,mmu04966:Collecting duct acid secretion,mmu05152:Tuberculosis,mmu05323:Rheumatoid arthritis,
Atp6v0d1	ATPase, H+ transporting, lysosomal V0 subunit D1(Atp6v0d1)	Mus musculus	GO:0006810~transport,GO:0006811~ion transport,GO:0007034~vacuolar transport,GO:0007035~vacuolar acidification,GO:0007420~brain development,GO:0015991~ATP hydrolysis coupled proton transport,GO:0015992~proton transport,GO:0030030~cell projection organization,GO:0042384~cilium assembly,	GO:0005765~lysosomal membrane,GO:0005769~early endosome,GO:0005813~centrosome,GO:0008021~synaptic vesicle,GO:0016020~membrane,GO:0016324~apical plasma membrane,GO:0016471~vacuolar proton-transporting V-type ATPase complex,GO:0033179~proton-transporting V-type ATPase, V0 domain,GO:0033181~plasma membrane proton-transporting V-type ATPase complex,GO:0043005~neuron projection,GO:0043234~protein comp…	GO:0008553~hydrogen-exporting ATPase activity, phosphorylative mechanism,GO:0015078~hydrogen ion transmembrane transporter activity,GO:0032403~protein complex binding,GO:0046961~proton-transporting ATPase activity, rotational mechanism,	mmu00190:Oxidative phosphorylation,mmu01100:Metabolic pathways,mmu04142:Lysosome,mmu04145:Phagosome,mmu04721:Synaptic vesicle cycle,mmu04966:Collecting duct acid secretion,mmu05152:Tuberculosis,mmu05203:Viral carcinogenesis,mmu05323:Rheumatoid arthritis,
Atp6v0d2	ATPase, H+ transporting, lysosomal V0 subunit D2(Atp6v0d2)	Mus musculus	GO:0006810~transport,GO:0006811~ion transport,GO:0007034~vacuolar transport,GO:0007035~vacuolar acidification,GO:0015991~ATP hydrolysis coupled proton transport,GO:0015992~proton transport,	GO:0005765~lysosomal membrane,GO:0005768~endosome,GO:0005769~early endosome,GO:0016020~membrane,GO:0016324~apical plasma membrane,GO:0016471~vacuolar proton-transporting V-type ATPase complex,GO:0033179~proton-transporting V-type ATPase, V0 domain,GO:0033181~plasma membrane proton-transporting V-type ATPase complex,GO:0070062~extracellular exosome,	GO:0008553~hydrogen-exporting ATPase activity, phosphorylative mechanism,GO:0015078~hydrogen ion transmembrane transporter activity,GO:0046961~proton-transporting ATPase activity, rotational mechanism,	mmu00190:Oxidative phosphorylation,mmu01100:Metabolic pathways,mmu04142:Lysosome,mmu04145:Phagosome,mmu04721:Synaptic vesicle cycle,mmu04966:Collecting duct acid secretion,mmu05152:Tuberculosis,mmu05203:Viral carcinogenesis,mmu05323:Rheumatoid arthritis,
Atp6v0e	ATPase, H+ transporting, lysosomal V0 subunit E(Atp6v0e)	Mus musculus	GO:0006810~transport,GO:0006811~ion transport,GO:0015991~ATP hydrolysis coupled proton transport,GO:0015992~proton transport,GO:0016049~cell growth,GO:1902600~hydrogen ion transmembrane transport,	GO:0016020~membrane,GO:0016021~integral component of membrane,GO:0033179~proton-transporting V-type ATPase, V0 domain,	GO:0015078~hydrogen ion transmembrane transporter activity,GO:0016787~hydrolase activity,GO:0046961~proton-transporting ATPase activity, rotational mechanism,	mmu00190:Oxidative phosphorylation,mmu01100:Metabolic pathways,mmu04145:Phagosome,mmu04721:Synaptic vesicle cycle,mmu04966:Collecting duct acid secretion,mmu05323:Rheumatoid arthritis,
Atp6v1c1	ATPase, H+ transporting, lysosomal V1 subunit C1(Atp6v1c1)	Mus musculus	GO:0006810~transport,GO:0006811~ion transport,GO:0015991~ATP hydrolysis coupled proton transport,GO:0015992~proton transport,	GO:0000221~vacuolar proton-transporting V-type ATPase, V1 domain,GO:0005737~cytoplasm,GO:0005765~lysosomal membrane,GO:0005886~plasma membrane,GO:0031410~cytoplasmic vesicle,GO:0033180~proton-transporting V-type ATPase, V1 domain,GO:0045177~apical part of cell,GO:0070062~extracellular exosome,	GO:0008553~hydrogen-exporting ATPase activity, phosphorylative mechanism,GO:0015078~hydrogen ion transmembrane transporter activity,GO:0046961~proton-transporting ATPase activity, rotational mechanism,	mmu00190:Oxidative phosphorylation,mmu01100:Metabolic pathways,mmu04145:Phagosome,mmu04721:Synaptic vesicle cycle,mmu04966:Collecting duct acid secretion,mmu05323:Rheumatoid arthritis,
Atp6v1d	ATPase, H+ transporting, lysosomal V1 subunit D(Atp6v1d)	Mus musculus	GO:0006810~transport,GO:0006811~ion transport,GO:0015992~proton transport,GO:0030030~cell projection organization,GO:0042384~cilium assembly,GO:0060271~cilium morphogenesis,GO:0061512~protein localization to cilium,	GO:0005765~lysosomal membrane,GO:0005813~centrosome,GO:0005929~cilium,GO:0016020~membrane,GO:0033176~proton-transporting V-type ATPase complex,GO:0070062~extracellular exosome,	GO:0042626~ATPase activity, coupled to transmembrane movement of substances,	mmu00190:Oxidative phosphorylation,mmu01100:Metabolic pathways,mmu04145:Phagosome,mmu04721:Synaptic vesicle cycle,mmu04966:Collecting duct acid secretion,mmu05323:Rheumatoid arthritis,
Atp6v1g2	ATPase, H+ transporting, lysosomal V1 subunit G2(Atp6v1g2)	Mus musculus	GO:0006810~transport,GO:0006811~ion transport,GO:0015992~proton transport,	GO:0016471~vacuolar proton-transporting V-type ATPase complex,GO:0030285~integral component of synaptic vesicle membrane,GO:0042470~melanosome,	GO:0005515~protein binding,GO:0008553~hydrogen-exporting ATPase activity, phosphorylative mechanism,GO:0016820~hydrolase activity, acting on acid anhydrides, catalyzing transmembrane movement of substances,GO:0016887~ATPase activity,	mmu00190:Oxidative phosphorylation,mmu01100:Metabolic pathways,mmu04145:Phagosome,mmu04721:Synaptic vesicle cycle,mmu04966:Collecting duct acid secretion,mmu05323:Rheumatoid arthritis,
Atp12a	ATPase, H+/K+ transporting, nongastric, alpha polypeptide(Atp12a)	Mus musculus	GO:0006810~transport,GO:0006811~ion transport,GO:0006813~potassium ion transport,GO:0006814~sodium ion transport,GO:0006883~cellular sodium ion homeostasis,GO:0006885~regulation of pH,GO:0010038~response to metal ion,GO:0010107~potassium ion import,GO:0014070~response to organic cyclic compound,GO:0015991~ATP hydrolysis coupled proton transport,GO:0015992~proton transport,GO:0030001~metal ion tra…	GO:0005887~integral component of plasma membrane,GO:0016020~membrane,GO:0016021~integral component of membrane,GO:0016323~basolateral plasma membrane,GO:0016324~apical plasma membrane,GO:0043231~intracellular membrane-bounded organelle,	GO:0000166~nucleotide binding,GO:0005391~sodium:potassium-exchanging ATPase activity,GO:0005515~protein binding,GO:0005524~ATP binding,GO:0008900~hydrogen:potassium-exchanging ATPase activity,GO:0016787~hydrolase activity,GO:0019829~cation-transporting ATPase activity,GO:0046872~metal ion binding,	mmu00190:Oxidative phosphorylation,
Atp1a3	ATPase, Na+/K+ transporting, alpha 3 polypeptide(Atp1a3)	Mus musculus	GO:0006810~transport,GO:0006811~ion transport,GO:0006813~potassium ion transport,GO:0006814~sodium ion transport,GO:0006883~cellular sodium ion homeostasis,GO:0007613~memory,GO:0008344~adult locomotory behavior,GO:0008542~visual learning,GO:0010107~potassium ion import,GO:0015991~ATP hydrolysis coupled proton transport,GO:0030007~cellular potassium ion homeostasis,GO:0035235~ionotropic glutamate …	GO:0005634~nucleus,GO:0005737~cytoplasm,GO:0005783~endoplasmic reticulum,GO:0005794~Golgi apparatus,GO:0005886~plasma membrane,GO:0005890~sodium:potassium-exchanging ATPase complex,GO:0016020~membrane,GO:0016021~integral component of membrane,GO:0030424~axon,GO:0042383~sarcolemma,GO:0043209~myelin sheath,GO:0044326~dendritic spine neck,GO:0044327~dendritic spine head,GO:0045202~synapse,GO:1903561…	GO:0000166~nucleotide binding,GO:0005391~sodium:potassium-exchanging ATPase activity,GO:0005524~ATP binding,GO:0016787~hydrolase activity,GO:0031748~D1 dopamine receptor binding,GO:0043395~heparan sulfate proteoglycan binding,GO:0046872~metal ion binding,GO:0051087~chaperone binding,GO:0086037~sodium:potassium-exchanging ATPase activity involved in regulation of cardiac muscle cell membrane poten…	mmu04022:cGMP-PKG signaling pathway,mmu04024:cAMP signaling pathway,mmu04260:Cardiac muscle contraction,mmu04261:Adrenergic signaling in cardiomyocytes,mmu04911:Insulin secretion,mmu04918:Thyroid hormone synthesis,mmu04919:Thyroid hormone signaling pathway,mmu04960:Aldosterone-regulated sodium reabsorption,mmu04961:Endocrine and other factor-regulated calcium reabsorption,mmu04964:Proximal tubule…
Atp1b3	ATPase, Na+/K+ transporting, beta 3 polypeptide(Atp1b3)	Mus musculus	GO:0006810~transport,GO:0006811~ion transport,GO:0006813~potassium ion transport,GO:0006814~sodium ion transport,GO:0006883~cellular sodium ion homeostasis,GO:0010107~potassium ion import,GO:0030001~metal ion transport,GO:0030007~cellular potassium ion homeostasis,GO:0032781~positive regulation of ATPase activity,GO:0036376~sodium ion export from cell,GO:0050821~protein stabilization,GO:0072659~p…	GO:0005737~cytoplasm,GO:0005886~plasma membrane,GO:0005890~sodium:potassium-exchanging ATPase complex,GO:0005901~caveola,GO:0016020~membrane,GO:0016021~integral component of membrane,GO:0042470~melanosome,GO:0070062~extracellular exosome,	GO:0001671~ATPase activator activity,GO:0005391~sodium:potassium-exchanging ATPase activity,GO:0005515~protein binding,GO:0051117~ATPase binding,	mmu04022:cGMP-PKG signaling pathway,mmu04024:cAMP signaling pathway,mmu04260:Cardiac muscle contraction,mmu04261:Adrenergic signaling in cardiomyocytes,mmu04911:Insulin secretion,mmu04918:Thyroid hormone synthesis,mmu04919:Thyroid hormone signaling pathway,mmu04960:Aldosterone-regulated sodium reabsorption,mmu04961:Endocrine and other factor-regulated calcium reabsorption,mmu04964:Proximal tubule…
Atp8a1	ATPase, aminophospholipid transporter (APLT), class I, type 8A, member 1(Atp8a1)	Mus musculus	GO:0006810~transport,GO:0006869~lipid transport,GO:0007612~learning,GO:0015914~phospholipid transport,GO:0030335~positive regulation of cell migration,GO:0048194~Golgi vesicle budding,GO:0061092~positive regulation of phospholipid translocation,	GO:0000139~Golgi membrane,GO:0005783~endoplasmic reticulum,GO:0005794~Golgi apparatus,GO:0005802~trans-Golgi network,GO:0005886~plasma membrane,GO:0016020~membrane,GO:0016021~integral component of membrane,GO:0031410~cytoplasmic vesicle,GO:0042584~chromaffin granule membrane,GO:0043231~intracellular membrane-bounded organelle,GO:0070062~extracellular exosome,	GO:0000166~nucleotide binding,GO:0000287~magnesium ion binding,GO:0004012~phospholipid-translocating ATPase activity,GO:0005515~protein binding,GO:0005524~ATP binding,GO:0016787~hydrolase activity,GO:0046872~metal ion binding,
Atp8b2	ATPase, class I, type 8B, member 2(Atp8b2)	Mus musculus	GO:0006810~transport,GO:0006869~lipid transport,GO:0007030~Golgi organization,GO:0015914~phospholipid transport,	GO:0005783~endoplasmic reticulum,GO:0005789~endoplasmic reticulum membrane,GO:0005794~Golgi apparatus,GO:0005886~plasma membrane,GO:0016020~membrane,GO:0016021~integral component of membrane,	GO:0000166~nucleotide binding,GO:0000287~magnesium ion binding,GO:0004012~phospholipid-translocating ATPase activity,GO:0005515~protein binding,GO:0005524~ATP binding,GO:0016787~hydrolase activity,GO:0046872~metal ion binding,
Atp9a	ATPase, class II, type 9A(Atp9a)	Mus musculus	GO:0006890~retrograde vesicle-mediated transport, Golgi to ER,GO:0006897~endocytosis,GO:0015914~phospholipid transport,	GO:0005768~endosome,GO:0005769~early endosome,GO:0005794~Golgi apparatus,GO:0005802~trans-Golgi network,GO:0005886~plasma membrane,GO:0016020~membrane,GO:0016021~integral component of membrane,GO:0031901~early endosome membrane,GO:0048471~perinuclear region of cytoplasm,GO:0055037~recycling endosome,	GO:0000166~nucleotide binding,GO:0000287~magnesium ion binding,GO:0004012~phospholipid-translocating ATPase activity,GO:0005524~ATP binding,GO:0016787~hydrolase activity,GO:0046872~metal ion binding,
Atp9b	ATPase, class II, type 9B(Atp9b)	Mus musculus	GO:0006890~retrograde vesicle-mediated transport, Golgi to ER,GO:0006897~endocytosis,GO:0015914~phospholipid transport,GO:0072600~establishment of protein localization to Golgi,	GO:0005768~endosome,GO:0005794~Golgi apparatus,GO:0005802~trans-Golgi network,GO:0005886~plasma membrane,GO:0016020~membrane,GO:0016021~integral component of membrane,GO:0048471~perinuclear region of cytoplasm,	GO:0000166~nucleotide binding,GO:0000287~magnesium ion binding,GO:0004012~phospholipid-translocating ATPase activity,GO:0005524~ATP binding,GO:0016787~hydrolase activity,GO:0046872~metal ion binding,
Atp10b	ATPase, class V, type 10B(Atp10b)	Mus musculus		GO:0005783~endoplasmic reticulum,GO:0005886~plasma membrane,GO:0016021~integral component of membrane,	GO:0000287~magnesium ion binding,GO:0004012~phospholipid-translocating ATPase activity,GO:0005524~ATP binding,
Avl9	AVL9 homolog (S. cerevisiase)(Avl9)	Mus musculus	GO:0016477~cell migration,GO:0051179~localization,	GO:0005737~cytoplasm,GO:0005768~endosome,GO:0016020~membrane,GO:0016021~integral component of membrane,GO:0055037~recycling endosome,
Axl	AXL receptor tyrosine kinase(Axl)	Mus musculus	GO:0001764~neuron migration,GO:0001779~natural killer cell differentiation,GO:0001818~negative regulation of cytokine production,GO:0001961~positive regulation of cytokine-mediated signaling pathway,GO:0001974~blood vessel remodeling,GO:0002376~immune system process,GO:0006468~protein phosphorylation,GO:0006909~phagocytosis,GO:0006954~inflammatory response,GO:0007167~enzyme linked receptor protei…	GO:0005615~extracellular space,GO:0005622~intracellular,GO:0005886~plasma membrane,GO:0009986~cell surface,GO:0016020~membrane,GO:0016021~integral component of membrane,GO:0044228~host cell surface,GO:0070062~extracellular exosome,	GO:0000166~nucleotide binding,GO:0001786~phosphatidylserine binding,GO:0004672~protein kinase activity,GO:0004713~protein tyrosine kinase activity,GO:0004714~transmembrane receptor protein tyrosine kinase activity,GO:0005524~ATP binding,GO:0016301~kinase activity,GO:0016740~transferase activity,GO:0032036~myosin heavy chain binding,GO:0043548~phosphatidylinositol 3-kinase binding,GO:0046982~prote…
Ammecr1	Alport syndrome, mental retardation, midface hypoplasia and elliptocytosis chromosomal region gene 1(Ammecr1)	Mus musculus
Agfg1	ArfGAP with FG repeats 1(Agfg1)	Mus musculus	GO:0001675~acrosome assembly,GO:0006810~transport,GO:0007275~multicellular organism development,GO:0007283~spermatogenesis,GO:0007289~spermatid nucleus differentiation,GO:0030154~cell differentiation,GO:0045109~intermediate filament organization,	GO:0005634~nucleus,GO:0016023~cytoplasmic, membrane-bounded vesicle,GO:0031410~cytoplasmic vesicle,GO:0042995~cell projection,GO:0043025~neuronal cell body,GO:0043231~intracellular membrane-bounded organelle,	GO:0003677~DNA binding,GO:0005096~GTPase activator activity,GO:0046872~metal ion binding,	mmu05164:Influenza A,
Asap2	ArfGAP with SH3 domain, ankyrin repeat and PH domain 2(Asap2)	Mus musculus		GO:0005737~cytoplasm,GO:0005794~Golgi apparatus,GO:0005886~plasma membrane,GO:0016020~membrane,GO:0032580~Golgi cisterna membrane,	GO:0005096~GTPase activator activity,GO:0046872~metal ion binding,	mmu04144:Endocytosis,mmu04666:Fc gamma R-mediated phagocytosis,
Asap3	ArfGAP with SH3 domain, ankyrin repeat and PH domain 3(Asap3)	Mus musculus	GO:0016477~cell migration,GO:0043547~positive regulation of GTPase activity,GO:0051492~regulation of stress fiber assembly,	GO:0001726~ruffle,GO:0005737~cytoplasm,GO:0005925~focal adhesion,	GO:0005096~GTPase activator activity,GO:0046872~metal ion binding,	mmu04144:Endocytosis,mmu04666:Fc gamma R-mediated phagocytosis,
Asap1	ArfGAP with SH3 domain, ankyrin repeat and PH domain1(Asap1)	Mus musculus	GO:0030030~cell projection organization,GO:0060271~cilium morphogenesis,GO:0061000~negative regulation of dendritic spine development,GO:0071803~positive regulation of podosome assembly,GO:1903527~positive regulation of membrane tubulation,	GO:0002102~podosome,GO:0005737~cytoplasm,GO:0005829~cytosol,GO:0005886~plasma membrane,GO:0005913~cell-cell adherens junction,GO:0016020~membrane,GO:0031253~cell projection membrane,GO:0043197~dendritic spine,	GO:0001786~phosphatidylserine binding,GO:0005096~GTPase activator activity,GO:0005515~protein binding,GO:0005546~phosphatidylinositol-4,5-bisphosphate binding,GO:0005547~phosphatidylinositol-3,4,5-trisphosphate binding,GO:0017124~SH3 domain binding,GO:0046872~metal ion binding,GO:0098641~cadherin binding involved in cell-cell adhesion,	mmu04144:Endocytosis,mmu04666:Fc gamma R-mediated phagocytosis,
Adap1	ArfGAP with dual PH domains 1(Adap1)	Mus musculus	GO:0043087~regulation of GTPase activity,	GO:0005634~nucleus,GO:0005737~cytoplasm,GO:0005886~plasma membrane,	GO:0005096~GTPase activator activity,GO:0005547~phosphatidylinositol-3,4,5-trisphosphate binding,
Bcl11a	B cell CLL/lymphoma 11A (zinc finger protein)(Bcl11a)	Mus musculus	GO:0000122~negative regulation of transcription from RNA polymerase II promoter,GO:0006351~transcription, DNA-templated,GO:0006355~regulation of transcription, DNA-templated,GO:0006366~transcription from RNA polymerase II promoter,GO:0007165~signal transduction,GO:0010628~positive regulation of gene expression,GO:0010629~negative regulation of gene expression,GO:0016925~protein sumoylation,GO:002…	GO:0005634~nucleus,GO:0005654~nucleoplasm,GO:0005737~cytoplasm,GO:0014069~postsynaptic density,GO:0016604~nuclear body,	GO:0000978~RNA polymerase II core promoter proximal region sequence-specific DNA binding,GO:0001078~transcriptional repressor activity, RNA polymerase II core promoter proximal region sequence-specific binding,GO:0003676~nucleic acid binding,GO:0003714~transcription corepressor activity,GO:0005515~protein binding,GO:0019901~protein kinase binding,GO:0043565~sequence-specific DNA binding,GO:004421…
Bcl6b	B cell CLL/lymphoma 6, member B(Bcl6b)	Mus musculus	GO:0000122~negative regulation of transcription from RNA polymerase II promoter,GO:0030099~myeloid cell differentiation,GO:0050767~regulation of neurogenesis,	GO:0005634~nucleus,	GO:0000977~RNA polymerase II regulatory region sequence-specific DNA binding,GO:0001227~transcriptional repressor activity, RNA polymerase II transcription regulatory region sequence-specific binding,GO:0003676~nucleic acid binding,GO:0003677~DNA binding,GO:0005515~protein binding,GO:0046872~metal ion binding,
Bcl7c	B cell CLL/lymphoma 7C(Bcl7c)	Mus musculus	GO:0006915~apoptotic process,	GO:0016021~integral component of membrane,
Bcl9	B cell CLL/lymphoma 9(Bcl9)	Mus musculus	GO:0014908~myotube differentiation involved in skeletal muscle regeneration,GO:0016055~Wnt signaling pathway,GO:0035019~somatic stem cell population maintenance,GO:0035914~skeletal muscle cell differentiation,GO:0045944~positive regulation of transcription from RNA polymerase II promoter,GO:0060070~canonical Wnt signaling pathway,	GO:0005634~nucleus,GO:0005737~cytoplasm,GO:0005794~Golgi apparatus,GO:0005801~cis-Golgi network,	GO:0008013~beta-catenin binding,
Bcl6	B cell leukemia/lymphoma 6(Bcl6)	Mus musculus	GO:0000060~protein import into nucleus, translocation,GO:0000122~negative regulation of transcription from RNA polymerase II promoter,GO:0000902~cell morphogenesis,GO:0001953~negative regulation of cell-matrix adhesion,GO:0002376~immune system process,GO:0002467~germinal center formation,GO:0002829~negative regulation of type 2 immune response,GO:0006351~transcription, DNA-templated,GO:0006355~re…	GO:0005634~nucleus,GO:0005657~replication fork,	GO:0000977~RNA polymerase II regulatory region sequence-specific DNA binding,GO:0001161~intronic transcription regulatory region sequence-specific DNA binding,GO:0001227~transcriptional repressor activity, RNA polymerase II transcription regulatory region sequence-specific binding,GO:0003676~nucleic acid binding,GO:0003677~DNA binding,GO:0003682~chromatin binding,GO:0003700~transcription factor a…	mmu04068:FoxO signaling pathway,mmu05202:Transcriptional misregulation in cancer,
Btaf1	B-TFIID TATA-box binding protein associated factor 1(Btaf1)	Mus musculus	GO:0035562~negative regulation of chromatin binding,	GO:0005654~nucleoplasm,GO:0043231~intracellular membrane-bounded organelle,	GO:0005524~ATP binding,
Baiap2l1	BAI1-associated protein 2-like 1(Baiap2l1)	Mus musculus	GO:0007009~plasma membrane organization,GO:0008286~insulin receptor signaling pathway,GO:0009617~response to bacterium,GO:0030833~regulation of actin filament polymerization,GO:0030838~positive regulation of actin filament polymerization,GO:0046626~regulation of insulin receptor signaling pathway,GO:0051017~actin filament bundle assembly,GO:0051764~actin crosslink formation,GO:2000251~positive re…	GO:0005654~nucleoplasm,GO:0005737~cytoplasm,GO:0005829~cytosol,GO:0005856~cytoskeleton,GO:0005886~plasma membrane,GO:0005913~cell-cell adherens junction,GO:0015629~actin cytoskeleton,GO:0070062~extracellular exosome,	GO:0003779~actin binding,GO:0008093~cytoskeletal adaptor activity,GO:0070064~proline-rich region binding,GO:0098641~cadherin binding involved in cell-cell adhesion,
Baiap2l2	BAI1-associated protein 2-like 2(Baiap2l2)	Mus musculus	GO:0007009~plasma membrane organization,GO:0008286~insulin receptor signaling pathway,GO:0030838~positive regulation of actin filament polymerization,GO:0051017~actin filament bundle assembly,GO:0051764~actin crosslink formation,GO:0061024~membrane organization,GO:2000251~positive regulation of actin cytoskeleton reorganization,	GO:0005829~cytosol,GO:0005886~plasma membrane,GO:0012506~vesicle membrane,GO:0015629~actin cytoskeleton,GO:0016020~membrane,GO:0030054~cell junction,GO:0030659~cytoplasmic vesicle membrane,GO:0031410~cytoplasmic vesicle,GO:0044291~cell-cell contact zone,GO:0071439~clathrin complex,	GO:0005543~phospholipid binding,GO:0008093~cytoskeletal adaptor activity,GO:0008289~lipid binding,
Bmf	BCL2 modifying factor(Bmf)	Mus musculus	GO:0006915~apoptotic process,GO:0032464~positive regulation of protein homooligomerization,GO:0043065~positive regulation of apoptotic process,GO:0043276~anoikis,GO:0090200~positive regulation of release of cytochrome c from mitochondria,GO:2001234~negative regulation of apoptotic signaling pathway,GO:2001235~positive regulation of apoptotic signaling pathway,	GO:0001669~acrosomal vesicle,GO:0005737~cytoplasm,GO:0015629~actin cytoskeleton,GO:0016459~myosin complex,	GO:0005515~protein binding,	mmu05206:MicroRNAs in cancer,
Bag4	BCL2-associated athanogene 4(Bag4)	Mus musculus	GO:0006915~apoptotic process,GO:0010763~positive regulation of fibroblast migration,GO:0030838~positive regulation of actin filament polymerization,GO:0033138~positive regulation of peptidyl-serine phosphorylation,GO:0042981~regulation of apoptotic process,GO:0045785~positive regulation of cell adhesion,GO:0051291~protein heterooligomerization,GO:0051496~positive regulation of stress fiber assemb…	GO:0005634~nucleus,GO:0005737~cytoplasm,GO:0005829~cytosol,GO:0005886~plasma membrane,	GO:0005515~protein binding,GO:0031625~ubiquitin protein ligase binding,GO:0044822~poly(A) RNA binding,GO:0051087~chaperone binding,	mmu04668:TNF signaling pathway,
Bag5	BCL2-associated athanogene 5(Bag5)	Mus musculus	GO:0007030~Golgi organization,GO:0010977~negative regulation of neuron projection development,GO:0031397~negative regulation of protein ubiquitination,GO:0032435~negative regulation of proteasomal ubiquitin-dependent protein catabolic process,GO:0051444~negative regulation of ubiquitin-protein transferase activity,GO:0061084~negative regulation of protein refolding,GO:0070997~neuron death,GO:0090…	GO:0005634~nucleus,GO:0005739~mitochondrion,GO:0005829~cytosol,GO:0016020~membrane,GO:0016234~inclusion body,GO:0048471~perinuclear region of cytoplasm,	GO:0005515~protein binding,GO:0019901~protein kinase binding,GO:0031625~ubiquitin protein ligase binding,GO:0051087~chaperone binding,
Bclaf1	BCL2-associated transcription factor 1(Bclaf1)	Mus musculus	GO:0006351~transcription, DNA-templated,GO:0006355~regulation of transcription, DNA-templated,GO:0006915~apoptotic process,GO:0043065~positive regulation of apoptotic process,GO:0043620~regulation of DNA-templated transcription in response to stress,GO:0045892~negative regulation of transcription, DNA-templated,GO:2000144~positive regulation of DNA-templated transcription, initiation,GO:2001022~p…	GO:0005634~nucleus,GO:0005654~nucleoplasm,GO:0005730~nucleolus,GO:0005737~cytoplasm,GO:0016607~nuclear speck,	GO:0003677~DNA binding,GO:0005515~protein binding,GO:0044822~poly(A) RNA binding,
Bcl2l1	BCL2-like 1(Bcl2l1)	Mus musculus	GO:0000910~cytokinesis,GO:0001541~ovarian follicle development,GO:0001701~in utero embryonic development,GO:0001836~release of cytochrome c from mitochondria,GO:0002931~response to ischemia,GO:0006915~apoptotic process,GO:0007093~mitotic cell cycle checkpoint,GO:0007281~germ cell development,GO:0007283~spermatogenesis,GO:0008283~cell proliferation,GO:0008284~positive regulation of cell proliferat…	GO:0005622~intracellular,GO:0005634~nucleus,GO:0005737~cytoplasm,GO:0005739~mitochondrion,GO:0005740~mitochondrial envelope,GO:0005741~mitochondrial outer membrane,GO:0005743~mitochondrial inner membrane,GO:0005759~mitochondrial matrix,GO:0005813~centrosome,GO:0005829~cytosol,GO:0005856~cytoskeleton,GO:0016020~membrane,GO:0016021~integral component of membrane,GO:0030054~cell junction,GO:0030672~…	GO:0005515~protein binding,GO:0008134~transcription factor binding,GO:0019901~protein kinase binding,GO:0042802~identical protein binding,GO:0042803~protein homodimerization activity,GO:0043027~cysteine-type endopeptidase inhibitor activity involved in apoptotic process,GO:0046982~protein heterodimerization activity,GO:0051400~BH domain binding,GO:0051434~BH3 domain binding,GO:0097371~MDM2/MDM4 f…	mmu04014:Ras signaling pathway,mmu04064:NF-kappa B signaling pathway,mmu04151:PI3K-Akt signaling pathway,mmu04210:Apoptosis,mmu04630:Jak-STAT signaling pathway,mmu05014:Amyotrophic lateral sclerosis (ALS),mmu05145:Toxoplasmosis,mmu05166:HTLV-I infection,mmu05200:Pathways in cancer,mmu05202:Transcriptional misregulation in cancer,mmu05212:Pancreatic cancer,mmu05220:Chronic myeloid leukemia,mmu0522…
Bcl2l13	BCL2-like 13 (apoptosis facilitator)(Bcl2l13)	Mus musculus	GO:0006915~apoptotic process,GO:0042981~regulation of apoptotic process,	GO:0005739~mitochondrion,GO:0016020~membrane,GO:0016021~integral component of membrane,GO:0031966~mitochondrial membrane,		mmu05134:Legionellosis,
Bcl2l2	BCL2-like 2(Bcl2l2)	Mus musculus	GO:0006915~apoptotic process,GO:0008630~intrinsic apoptotic signaling pathway in response to DNA damage,GO:0042981~regulation of apoptotic process,GO:0043066~negative regulation of apoptotic process,GO:0060011~Sertoli cell proliferation,GO:0097192~extrinsic apoptotic signaling pathway in absence of ligand,GO:2001243~negative regulation of intrinsic apoptotic signaling pathway,	GO:0005737~cytoplasm,GO:0005739~mitochondrion,GO:0005741~mitochondrial outer membrane,GO:0005829~cytosol,GO:0016020~membrane,GO:0016021~integral component of membrane,GO:0031966~mitochondrial membrane,GO:0070062~extracellular exosome,	GO:0005515~protein binding,GO:0042803~protein homodimerization activity,GO:0046982~protein heterodimerization activity,GO:0051400~BH domain binding,	mmu05206:MicroRNAs in cancer,
Bnip2	BCL2/adenovirus E1B interacting protein 2(Bnip2)	Mus musculus	GO:0001824~blastocyst development,GO:0006915~apoptotic process,GO:0043410~positive regulation of MAPK cascade,GO:0045666~positive regulation of neuron differentiation,GO:0051057~positive regulation of small GTPase mediated signal transduction,GO:0051146~striated muscle cell differentiation,GO:0051149~positive regulation of muscle cell differentiation,GO:0051297~centrosome organization,	GO:0005635~nuclear envelope,GO:0005737~cytoplasm,GO:0005814~centriole,GO:0005829~cytosol,GO:0031616~spindle pole centrosome,GO:0043231~intracellular membrane-bounded organelle,GO:0048471~perinuclear region of cytoplasm,	GO:0042802~identical protein binding,
Bend3	BEN domain containing 3(Bend3)	Mus musculus	GO:0000122~negative regulation of transcription from RNA polymerase II promoter,GO:0000183~chromatin silencing at rDNA,GO:0006306~DNA methylation,GO:0006351~transcription, DNA-templated,GO:0006355~regulation of transcription, DNA-templated,GO:0016569~covalent chromatin modification,GO:0034773~histone H4-K20 trimethylation,GO:0036124~histone H3-K9 trimethylation,GO:0043967~histone H4 acetylation,G…	GO:0005634~nucleus,GO:0005720~nuclear heterochromatin,GO:0005730~nucleolus,	GO:0000182~rDNA binding,GO:0003677~DNA binding,
Bend4	BEN domain containing 4(Bend4)	Mus musculus
Bend5	BEN domain containing 5(Bend5)	Mus musculus	GO:0006351~transcription, DNA-templated,GO:0006355~regulation of transcription, DNA-templated,GO:0045892~negative regulation of transcription, DNA-templated,	GO:0005794~Golgi apparatus,	GO:0003677~DNA binding,
Bend7	BEN domain containing 7(Bend7)	Mus musculus		GO:0070062~extracellular exosome,
Borcs7	BLOC-1 related complex subunit 7(Borcs7)	Mus musculus		GO:0005764~lysosome,GO:0005765~lysosomal membrane,GO:0016020~membrane,GO:0043234~protein complex,
Borcs8	BLOC-1 related complex subunit 8(Borcs8)	Mus musculus		GO:0005765~lysosomal membrane,GO:0043234~protein complex,
Bmp2k	BMP2 inducible kinase(Bmp2k)	Mus musculus	GO:0006468~protein phosphorylation,GO:0016310~phosphorylation,GO:0030500~regulation of bone mineralization,	GO:0005634~nucleus,GO:0005654~nucleoplasm,	GO:0000166~nucleotide binding,GO:0004672~protein kinase activity,GO:0004674~protein serine/threonine kinase activity,GO:0005524~ATP binding,GO:0016301~kinase activity,GO:0016740~transferase activity,GO:0019208~phosphatase regulator activity,	mmu05202:Transcriptional misregulation in cancer,
Bpifa1	BPI fold containing family A, member 1(Bpifa1)	Mus musculus	GO:0002376~immune system process,GO:0019731~antibacterial humoral response,GO:0042742~defense response to bacterium,GO:0045087~innate immune response,GO:0050828~regulation of liquid surface tension,GO:0050891~multicellular organismal water homeostasis,GO:1900229~negative regulation of single-species biofilm formation in or on host organism,GO:1902305~regulation of sodium ion transmembrane transpo…	GO:0005576~extracellular region,GO:0005615~extracellular space,GO:0005902~microvillus,	GO:0008289~lipid binding,
Bpifa5	BPI fold containing family A, member 5(Bpifa5)	Mus musculus		GO:0005576~extracellular region,	GO:0008289~lipid binding,
Bpifb1	BPI fold containing family B, member 1(Bpifb1)	Mus musculus	GO:0002227~innate immune response in mucosa,GO:0002376~immune system process,GO:0034144~negative regulation of toll-like receptor 4 signaling pathway,GO:0045087~innate immune response,	GO:0005576~extracellular region,GO:0005615~extracellular space,GO:0070062~extracellular exosome,	GO:0008289~lipid binding,
Brsk2	BR serine/threonine kinase 2(Brsk2)	Mus musculus	GO:0000086~G2/M transition of mitotic cell cycle,GO:0006468~protein phosphorylation,GO:0006887~exocytosis,GO:0006915~apoptotic process,GO:0007049~cell cycle,GO:0007067~mitotic nuclear division,GO:0007399~nervous system development,GO:0007409~axonogenesis,GO:0016310~phosphorylation,GO:0018105~peptidyl-serine phosphorylation,GO:0030010~establishment of cell polarity,GO:0030182~neuron differentiatio…	GO:0005622~intracellular,GO:0005634~nucleus,GO:0005737~cytoplasm,GO:0005783~endoplasmic reticulum,GO:0005813~centrosome,GO:0005856~cytoskeleton,GO:0016021~integral component of membrane,GO:0048471~perinuclear region of cytoplasm,	GO:0000166~nucleotide binding,GO:0000287~magnesium ion binding,GO:0004672~protein kinase activity,GO:0004674~protein serine/threonine kinase activity,GO:0005515~protein binding,GO:0005524~ATP binding,GO:0016301~kinase activity,GO:0016740~transferase activity,GO:0019901~protein kinase binding,GO:0046872~metal ion binding,GO:0050321~tau-protein kinase activity,GO:0051117~ATPase binding,
Bard1	BRCA1 associated RING domain 1(Bard1)	Mus musculus	GO:0006281~DNA repair,GO:0006974~cellular response to DNA damage stimulus,GO:0016567~protein ubiquitination,GO:0042325~regulation of phosphorylation,GO:0043065~positive regulation of apoptotic process,GO:0043066~negative regulation of apoptotic process,GO:0046826~negative regulation of protein export from nucleus,GO:0085020~protein K6-linked ubiquitination,	GO:0005634~nucleus,GO:0005654~nucleoplasm,GO:0005737~cytoplasm,GO:0031436~BRCA1-BARD1 complex,GO:0043231~intracellular membrane-bounded organelle,GO:0070531~BRCA1-A complex,	GO:0003723~RNA binding,GO:0004842~ubiquitin-protein transferase activity,GO:0008270~zinc ion binding,GO:0016874~ligase activity,GO:0042803~protein homodimerization activity,GO:0046872~metal ion binding,GO:0046982~protein heterodimerization activity,
Brcc3	BRCA1/BRCA2-containing complex, subunit 3(Brcc3)	Mus musculus	GO:0006281~DNA repair,GO:0006302~double-strand break repair,GO:0006508~proteolysis,GO:0006974~cellular response to DNA damage stimulus,GO:0007049~cell cycle,GO:0007067~mitotic nuclear division,GO:0010165~response to X-ray,GO:0010212~response to ionizing radiation,GO:0016569~covalent chromatin modification,GO:0031572~G2 DNA damage checkpoint,GO:0045739~positive regulation of DNA repair,GO:0051301~…	GO:0000151~ubiquitin ligase complex,GO:0000152~nuclear ubiquitin ligase complex,GO:0000922~spindle pole,GO:0005634~nucleus,GO:0005654~nucleoplasm,GO:0005737~cytoplasm,GO:0005856~cytoskeleton,GO:0070531~BRCA1-A complex,GO:0070552~BRISC complex,	GO:0004843~thiol-dependent ubiquitin-specific protease activity,GO:0005515~protein binding,GO:0008233~peptidase activity,GO:0008237~metallopeptidase activity,GO:0016787~hydrolase activity,GO:0030234~enzyme regulator activity,GO:0031593~polyubiquitin binding,GO:0046872~metal ion binding,
Bsdc1	BSD domain containing 1(Bsdc1)	Mus musculus
Btbd11	BTB (POZ) domain containing 11(Btbd11)	Mus musculus	GO:0030162~regulation of proteolysis,GO:0042787~protein ubiquitination involved in ubiquitin-dependent protein catabolic process,GO:0043161~proteasome-mediated ubiquitin-dependent protein catabolic process,GO:0060395~SMAD protein signal transduction,	GO:0005737~cytoplasm,GO:0016020~membrane,GO:0016021~integral component of membrane,GO:0019005~SCF ubiquitin ligase complex,	GO:0031625~ubiquitin protein ligase binding,GO:0046982~protein heterodimerization activity,
Btbd16	BTB (POZ) domain containing 16(Btbd16)	Mus musculus		GO:0000151~ubiquitin ligase complex,GO:0005634~nucleus,
Btbd3	BTB (POZ) domain containing 3(Btbd3)	Mus musculus	GO:0007399~nervous system development,GO:0021987~cerebral cortex development,GO:0030162~regulation of proteolysis,GO:0042787~protein ubiquitination involved in ubiquitin-dependent protein catabolic process,GO:0043161~proteasome-mediated ubiquitin-dependent protein catabolic process,GO:0048813~dendrite morphogenesis,	GO:0005634~nucleus,GO:0005737~cytoplasm,GO:0005829~cytosol,GO:0019005~SCF ubiquitin ligase complex,	GO:0031625~ubiquitin protein ligase binding,
Btbd9	BTB (POZ) domain containing 9(Btbd9)	Mus musculus	GO:0007616~long-term memory,GO:0008344~adult locomotory behavior,GO:0030162~regulation of proteolysis,GO:0042428~serotonin metabolic process,GO:0042748~circadian sleep/wake cycle, non-REM sleep,GO:0042787~protein ubiquitination involved in ubiquitin-dependent protein catabolic process,GO:0043161~proteasome-mediated ubiquitin-dependent protein catabolic process,GO:0048512~circadian behavior,GO:005…	GO:0005737~cytoplasm,GO:0019005~SCF ubiquitin ligase complex,	GO:0031625~ubiquitin protein ligase binding,
Bach1	BTB and CNC homology 1, basic leucine zipper transcription factor 1(Bach1)	Mus musculus	GO:0000083~regulation of transcription involved in G1/S transition of mitotic cell cycle,GO:0000117~regulation of transcription involved in G2/M transition of mitotic cell cycle,GO:0000122~negative regulation of transcription from RNA polymerase II promoter,GO:0006281~DNA repair,GO:0006302~double-strand break repair,GO:0006310~DNA recombination,GO:0006351~transcription, DNA-templated,GO:0006355~r…	GO:0005634~nucleus,GO:0005737~cytoplasm,GO:0005829~cytosol,GO:0031463~Cul3-RING ubiquitin ligase complex,	GO:0000980~RNA polymerase II distal enhancer sequence-specific DNA binding,GO:0001078~transcriptional repressor activity, RNA polymerase II core promoter proximal region sequence-specific binding,GO:0001205~transcriptional activator activity, RNA polymerase II distal enhancer sequence-specific binding,GO:0001206~transcriptional repressor activity, RNA polymerase II distal enhancer sequence-specif…
Bach2	BTB and CNC homology, basic leucine zipper transcription factor 2(Bach2)	Mus musculus	GO:0000122~negative regulation of transcription from RNA polymerase II promoter,GO:0006351~transcription, DNA-templated,GO:0006355~regulation of transcription, DNA-templated,GO:0016567~protein ubiquitination,GO:0034599~cellular response to oxidative stress,	GO:0005634~nucleus,GO:0005737~cytoplasm,GO:0031463~Cul3-RING ubiquitin ligase complex,	GO:0000980~RNA polymerase II distal enhancer sequence-specific DNA binding,GO:0001206~transcriptional repressor activity, RNA polymerase II distal enhancer sequence-specific binding,GO:0003677~DNA binding,GO:0003700~transcription factor activity, sequence-specific DNA binding,GO:0004842~ubiquitin-protein transferase activity,GO:0005515~protein binding,GO:0043565~sequence-specific DNA binding,
Banp	BTG3 associated nuclear protein(Banp)	Mus musculus	GO:0006351~transcription, DNA-templated,GO:0006355~regulation of transcription, DNA-templated,GO:0007049~cell cycle,GO:0007275~multicellular organism development,GO:0016569~covalent chromatin modification,GO:0034504~protein localization to nucleus,GO:0042177~negative regulation of protein catabolic process,GO:0045893~positive regulation of transcription, DNA-templated,	GO:0005634~nucleus,GO:0005654~nucleoplasm,GO:0016021~integral component of membrane,	GO:0002039~p53 binding,GO:0003677~DNA binding,GO:0005515~protein binding,
Bbs1	Bardet-Biedl syndrome 1 (human)(Bbs1)	Mus musculus	GO:0000226~microtubule cytoskeleton organization,GO:0001764~neuron migration,GO:0001895~retina homeostasis,GO:0007608~sensory perception of smell,GO:0008104~protein localization,GO:0008594~photoreceptor cell morphogenesis,GO:0009566~fertilization,GO:0016358~dendrite development,GO:0021591~ventricular system development,GO:0021756~striatum development,GO:0021766~hippocampus development,GO:0021987~…	GO:0005813~centrosome,GO:0005930~axoneme,GO:0031514~motile cilium,GO:0034464~BBSome,GO:0036064~ciliary basal body,	GO:0001103~RNA polymerase II repressing transcription factor binding,GO:0005102~receptor binding,GO:0005113~patched binding,GO:0005119~smoothened binding,GO:0005515~protein binding,GO:0051219~phosphoprotein binding,
Bcl2l10	Bcl2-like 10(Bcl2l10)	Mus musculus	GO:0006915~apoptotic process,GO:0008625~extrinsic apoptotic signaling pathway via death domain receptors,GO:0008630~intrinsic apoptotic signaling pathway in response to DNA damage,GO:0042981~regulation of apoptotic process,GO:0043065~positive regulation of apoptotic process,GO:0043066~negative regulation of apoptotic process,GO:2001240~negative regulation of extrinsic apoptotic signaling pathway …	GO:0005634~nucleus,GO:0005739~mitochondrion,GO:0005741~mitochondrial outer membrane,GO:0005829~cytosol,GO:0016020~membrane,GO:0016021~integral component of membrane,GO:0031965~nuclear membrane,	GO:0042803~protein homodimerization activity,GO:0046982~protein heterodimerization activity,GO:0089720~caspase binding,
Bet1l	Bet1 golgi vesicular membrane trafficking protein like(Bet1l)	Mus musculus	GO:0006810~transport,GO:0015031~protein transport,GO:0042147~retrograde transport, endosome to Golgi,GO:2000156~regulation of retrograde vesicle-mediated transport, Golgi to ER,	GO:0000139~Golgi membrane,GO:0005768~endosome,GO:0005794~Golgi apparatus,GO:0005795~Golgi stack,GO:0005829~cytosol,GO:0016020~membrane,GO:0016021~integral component of membrane,GO:0030173~integral component of Golgi membrane,	GO:0005484~SNAP receptor activity,	mmu04130:SNARE interactions in vesicular transport,
Bicc1	BicC family RNA binding protein 1(Bicc1)	Mus musculus	GO:0007275~multicellular organism development,GO:0007368~determination of left/right symmetry,GO:0007507~heart development,GO:0090090~negative regulation of canonical Wnt signaling pathway,	GO:0005737~cytoplasm,GO:0016021~integral component of membrane,	GO:0003676~nucleic acid binding,GO:0003723~RNA binding,GO:0005515~protein binding,GO:0044822~poly(A) RNA binding,
Braf	Braf transforming gene(Braf)	Mus musculus	GO:0000165~MAPK cascade,GO:0002318~myeloid progenitor cell differentiation,GO:0006468~protein phosphorylation,GO:0007165~signal transduction,GO:0008542~visual learning,GO:0010628~positive regulation of gene expression,GO:0010764~negative regulation of fibroblast migration,GO:0015758~glucose transport,GO:0016310~phosphorylation,GO:0030154~cell differentiation,GO:0030878~thyroid gland development,G…	GO:0005622~intracellular,GO:0005634~nucleus,GO:0005737~cytoplasm,GO:0005739~mitochondrion,GO:0005886~plasma membrane,GO:0016020~membrane,GO:0043005~neuron projection,GO:0043231~intracellular membrane-bounded organelle,GO:0044297~cell body,	GO:0000166~nucleotide binding,GO:0004672~protein kinase activity,GO:0004674~protein serine/threonine kinase activity,GO:0004709~MAP kinase kinase kinase activity,GO:0005057~receptor signaling protein activity,GO:0005509~calcium ion binding,GO:0005515~protein binding,GO:0005524~ATP binding,GO:0016301~kinase activity,GO:0016740~transferase activity,GO:0031434~mitogen-activated protein kinase kinase…	mmu04010:MAPK signaling pathway,mmu04012:ErbB signaling pathway,mmu04015:Rap1 signaling pathway,mmu04024:cAMP signaling pathway,mmu04062:Chemokine signaling pathway,mmu04068:FoxO signaling pathway,mmu04150:mTOR signaling pathway,mmu04270:Vascular smooth muscle contraction,mmu04510:Focal adhesion,mmu04650:Natural killer cell mediated cytotoxicity,mmu04720:Long-term potentiation,mmu04722:Neurotroph…
Bri3bp	Bri3 binding protein(Bri3bp)	Mus musculus		GO:0005739~mitochondrion,GO:0005741~mitochondrial outer membrane,GO:0016020~membrane,GO:0016021~integral component of membrane,
Clec12a	C-type lectin domain family 12, member a(Clec12a)	Mus musculus	GO:0050776~regulation of immune response,	GO:0005886~plasma membrane,GO:0009986~cell surface,GO:0016020~membrane,GO:0016021~integral component of membrane,	GO:0019903~protein phosphatase binding,GO:0030246~carbohydrate binding,
Clec14a	C-type lectin domain family 14, member a(Clec14a)	Mus musculus	GO:0002042~cell migration involved in sprouting angiogenesis,	GO:0009897~external side of plasma membrane,GO:0016020~membrane,GO:0016021~integral component of membrane,GO:0031012~extracellular matrix,GO:0070062~extracellular exosome,	GO:0030246~carbohydrate binding,GO:1990430~extracellular matrix protein binding,
Clec16a	C-type lectin domain family 16, member A(Clec16a)	Mus musculus	GO:0006914~autophagy,GO:0032435~negative regulation of proteasomal ubiquitin-dependent protein catabolic process,GO:1901098~positive regulation of autophagosome maturation,GO:1901525~negative regulation of macromitophagy,	GO:0005764~lysosome,GO:0005768~endosome,GO:0016020~membrane,GO:0036020~endolysosome membrane,
Clec4a1	C-type lectin domain family 4, member a1(Clec4a1)	Mus musculus		GO:0016021~integral component of membrane,	GO:0030246~carbohydrate binding,
Clec4a4	C-type lectin domain family 4, member a4(Clec4a4)	Mus musculus		GO:0016021~integral component of membrane,	GO:0030246~carbohydrate binding,GO:0046872~metal ion binding,GO:0097367~carbohydrate derivative binding,
Clec4e	C-type lectin domain family 4, member e(Clec4e)	Mus musculus	GO:0002292~T cell differentiation involved in immune response,GO:0002376~immune system process,GO:0006955~immune response,GO:0038094~Fc-gamma receptor signaling pathway,GO:0042742~defense response to bacterium,GO:0045087~innate immune response,GO:0050715~positive regulation of cytokine secretion,	GO:0016020~membrane,GO:0016021~integral component of membrane,	GO:0004872~receptor activity,GO:0005515~protein binding,GO:0030246~carbohydrate binding,	mmu05152:Tuberculosis,
Clec4g	C-type lectin domain family 4, member g(Clec4g)	Mus musculus	GO:0002710~negative regulation of T cell mediated immunity,GO:0042130~negative regulation of T cell proliferation,	GO:0005886~plasma membrane,GO:0016020~membrane,GO:0016021~integral component of membrane,	GO:0030246~carbohydrate binding,GO:0030247~polysaccharide binding,
Clec4n	C-type lectin domain family 4, member n(Clec4n)	Mus musculus	GO:0002223~stimulatory C-type lectin receptor signaling pathway,GO:0002250~adaptive immune response,GO:0002376~immune system process,GO:0043123~positive regulation of I-kappaB kinase/NF-kappaB signaling,GO:0045087~innate immune response,GO:0050715~positive regulation of cytokine secretion,GO:0050832~defense response to fungus,	GO:0005886~plasma membrane,GO:0016020~membrane,GO:0016021~integral component of membrane,	GO:0005515~protein binding,GO:0030246~carbohydrate binding,
C1qtnf5	C1q and tumor necrosis factor related protein 5(C1qtnf5)	Mus musculus	GO:0007601~visual perception,GO:0009306~protein secretion,GO:0042462~eye photoreceptor cell development,GO:0048839~inner ear development,GO:0060041~retina development in camera-type eye,GO:0070206~protein trimerization,	GO:0005576~extracellular region,GO:0005581~collagen trimer,GO:0005615~extracellular space,GO:0005886~plasma membrane,GO:0005923~bicellular tight junction,GO:0016020~membrane,GO:0016021~integral component of membrane,GO:0016324~apical plasma membrane,GO:0016328~lateral plasma membrane,GO:0030133~transport vesicle,GO:0042995~cell projection,GO:0070062~extracellular exosome,	GO:0042802~identical protein binding,
C1qtnf6	C1q and tumor necrosis factor related protein 6(C1qtnf6)	Mus musculus	GO:0051259~protein oligomerization,GO:0070208~protein heterotrimerization,	GO:0005576~extracellular region,GO:0005581~collagen trimer,GO:0005615~extracellular space,	GO:0042802~identical protein binding,
C1qtnf9	C1q and tumor necrosis factor related protein 9(C1qtnf9)	Mus musculus		GO:0005576~extracellular region,GO:0005581~collagen trimer,GO:0070062~extracellular exosome,	GO:0005179~hormone activity,
C2cd4c	C2 calcium-dependent domain containing 4C(C2cd4c)	Mus musculus		GO:0005886~plasma membrane,	GO:0005509~calcium ion binding,GO:0005544~calcium-dependent phospholipid binding,
Cap1	CAP, adenylate cyclase-associated protein 1 (yeast)(Cap1)	Mus musculus	GO:0000902~cell morphogenesis,GO:0001667~ameboidal-type cell migration,GO:0002576~platelet degranulation,GO:0006898~receptor-mediated endocytosis,GO:0007010~cytoskeleton organization,GO:0007163~establishment or maintenance of cell polarity,GO:0007165~signal transduction,GO:0008154~actin polymerization or depolymerization,GO:0030036~actin cytoskeleton organization,GO:0045761~regulation of adenylat…	GO:0005576~extracellular region,GO:0005737~cytoplasm,GO:0005829~cytosol,GO:0005886~plasma membrane,GO:0005925~focal adhesion,GO:0016020~membrane,GO:0030864~cortical actin cytoskeleton,GO:0070062~extracellular exosome,	GO:0003779~actin binding,GO:0008179~adenylate cyclase binding,
Clip1	CAP-GLY domain containing linker protein 1(Clip1)	Mus musculus	GO:0001578~microtubule bundle formation,GO:0006810~transport,GO:0031116~positive regulation of microtubule polymerization,GO:0044861~protein transport into plasma membrane raft,GO:1900006~positive regulation of dendrite development,	GO:0001726~ruffle,GO:0005635~nuclear envelope,GO:0005737~cytoplasm,GO:0005813~centrosome,GO:0005856~cytoskeleton,GO:0005874~microtubule,GO:0005881~cytoplasmic microtubule,GO:0015630~microtubule cytoskeleton,GO:0016020~membrane,GO:0016021~integral component of membrane,GO:0030659~cytoplasmic vesicle membrane,GO:0031410~cytoplasmic vesicle,GO:0035371~microtubule plus-end,GO:0042995~cell projection,…	GO:0005515~protein binding,GO:0008017~microtubule binding,GO:0008270~zinc ion binding,GO:0015631~tubulin binding,GO:0046872~metal ion binding,GO:0051010~microtubule plus-end binding,
Clip2	CAP-GLY domain containing linker protein 2(Clip2)	Mus musculus		GO:0005737~cytoplasm,GO:0005856~cytoskeleton,GO:0005874~microtubule,GO:0005881~cytoplasmic microtubule,GO:0035371~microtubule plus-end,GO:0042599~lamellar body,GO:1901588~dendritic microtubule,	GO:0005515~protein binding,GO:0008017~microtubule binding,GO:0051010~microtubule plus-end binding,
Clip3	CAP-GLY domain containing linker protein 3(Clip3)	Mus musculus	GO:0001934~positive regulation of protein phosphorylation,GO:0010828~positive regulation of glucose transport,GO:0018230~peptidyl-L-cysteine S-palmitoylation,GO:0031115~negative regulation of microtubule polymerization,GO:0043065~positive regulation of apoptotic process,GO:0044091~membrane biogenesis,GO:0045444~fat cell differentiation,GO:0045807~positive regulation of endocytosis,GO:0072321~chap…	GO:0005737~cytoplasm,GO:0005794~Golgi apparatus,GO:0005795~Golgi stack,GO:0005802~trans-Golgi network,GO:0005886~plasma membrane,GO:0010008~endosome membrane,GO:0016020~membrane,GO:0031901~early endosome membrane,GO:0032588~trans-Golgi network membrane,GO:0045121~membrane raft,GO:0055038~recycling endosome membrane,	GO:0005515~protein binding,GO:0008017~microtubule binding,GO:0035594~ganglioside binding,
Casd1	CAS1 domain containing 1(Casd1)	Mus musculus		GO:0016020~membrane,GO:0016021~integral component of membrane,	GO:0005515~protein binding,
Cflar	CASP8 and FADD-like apoptosis regulator(Cflar)	Mus musculus	GO:0006508~proteolysis,GO:0006915~apoptotic process,GO:0007519~skeletal muscle tissue development,GO:0010667~negative regulation of cardiac muscle cell apoptotic process,GO:0010976~positive regulation of neuron projection development,GO:0014732~skeletal muscle atrophy,GO:0014842~regulation of skeletal muscle satellite cell proliferation,GO:0014866~skeletal myofibril assembly,GO:0033574~response t…	GO:0005737~cytoplasm,GO:0031264~death-inducing signaling complex,GO:0031265~CD95 death-inducing signaling complex,GO:0045121~membrane raft,GO:0097342~ripoptosome,	GO:0002020~protease binding,GO:0004197~cysteine-type endopeptidase activity,GO:0005123~death receptor binding,GO:0008047~enzyme activator activity,GO:0008234~cysteine-type peptidase activity,GO:0016504~peptidase activator activity,GO:0032403~protein complex binding,GO:0046982~protein heterodimerization activity,GO:0097200~cysteine-type endopeptidase activity involved in execution phase of apoptos…	mmu04064:NF-kappa B signaling pathway,mmu04210:Apoptosis,mmu04668:TNF signaling pathway,mmu05142:Chagas disease (American trypanosomiasis),
Ctif	CBP80/20-dependent translation initiation factor(Ctif)	Mus musculus	GO:0000184~nuclear-transcribed mRNA catabolic process, nonsense-mediated decay,GO:0006417~regulation of translation,GO:0006446~regulation of translational initiation,	GO:0005737~cytoplasm,GO:0048471~perinuclear region of cytoplasm,	GO:0003723~RNA binding,
Cebpd	CCAAT/enhancer binding protein (C/EBP), delta(Cebpd)	Mus musculus	GO:0002244~hematopoietic progenitor cell differentiation,GO:0006351~transcription, DNA-templated,GO:0006355~regulation of transcription, DNA-templated,GO:0006357~regulation of transcription from RNA polymerase II promoter,GO:0045444~fat cell differentiation,GO:0045669~positive regulation of osteoblast differentiation,GO:0045892~negative regulation of transcription, DNA-templated,GO:0045944~positi…	GO:0005634~nucleus,GO:0005654~nucleoplasm,	GO:0000978~RNA polymerase II core promoter proximal region sequence-specific DNA binding,GO:0001077~transcriptional activator activity, RNA polymerase II core promoter proximal region sequence-specific binding,GO:0003677~DNA binding,GO:0003700~transcription factor activity, sequence-specific DNA binding,GO:0005515~protein binding,GO:0042803~protein homodimerization activity,GO:0043565~sequence-sp…
Cebpg	CCAAT/enhancer binding protein (C/EBP), gamma(Cebpg)	Mus musculus	GO:0001889~liver development,GO:0006337~nucleosome disassembly,GO:0006338~chromatin remodeling,GO:0006351~transcription, DNA-templated,GO:0006355~regulation of transcription, DNA-templated,GO:0006357~regulation of transcription from RNA polymerase II promoter,GO:0006955~immune response,GO:0016071~mRNA metabolic process,GO:0030183~B cell differentiation,GO:0042267~natural killer cell mediated cyto…	GO:0005634~nucleus,GO:0005654~nucleoplasm,	GO:0000978~RNA polymerase II core promoter proximal region sequence-specific DNA binding,GO:0001077~transcriptional activator activity, RNA polymerase II core promoter proximal region sequence-specific binding,GO:0003677~DNA binding,GO:0003690~double-stranded DNA binding,GO:0003700~transcription factor activity, sequence-specific DNA binding,GO:0005515~protein binding,GO:0008134~transcription fac…	mmu05152:Tuberculosis,
Cebpzos	CCAAT/enhancer binding protein (C/EBP), zeta, opposite strand(Cebpzos)	Mus musculus		GO:0005739~mitochondrion,GO:0016020~membrane,GO:0016021~integral component of membrane,GO:0031966~mitochondrial membrane,
Cnot10	CCR4-NOT transcription complex, subunit 10(Cnot10)	Mus musculus	GO:0006351~transcription, DNA-templated,GO:0006355~regulation of transcription, DNA-templated,GO:0006417~regulation of translation,GO:0031047~gene silencing by RNA,	GO:0005634~nucleus,GO:0005737~cytoplasm,GO:0016020~membrane,GO:0030014~CCR4-NOT complex,		mmu03018:RNA degradation,
Cnot2	CCR4-NOT transcription complex, subunit 2(Cnot2)	Mus musculus	GO:0000122~negative regulation of transcription from RNA polymerase II promoter,GO:0000288~nuclear-transcribed mRNA catabolic process, deadenylation-dependent decay,GO:0001829~trophectodermal cell differentiation,GO:0006351~transcription, DNA-templated,GO:0006355~regulation of transcription, DNA-templated,GO:0006417~regulation of translation,GO:0007275~multicellular organism development,GO:001060…	GO:0000932~cytoplasmic mRNA processing body,GO:0005634~nucleus,GO:0005737~cytoplasm,GO:0016020~membrane,GO:0016021~integral component of membrane,GO:0030014~CCR4-NOT complex,GO:0030015~CCR4-NOT core complex,	GO:0001226~RNA polymerase II transcription corepressor binding,GO:0004535~poly(A)-specific ribonuclease activity,	mmu03018:RNA degradation,
Cnot4	CCR4-NOT transcription complex, subunit 4(Cnot4)	Mus musculus	GO:0006351~transcription, DNA-templated,GO:0006355~regulation of transcription, DNA-templated,GO:0051865~protein autoubiquitination,	GO:0005634~nucleus,GO:0005737~cytoplasm,GO:0030014~CCR4-NOT complex,	GO:0000166~nucleotide binding,GO:0003676~nucleic acid binding,GO:0003723~RNA binding,GO:0004842~ubiquitin-protein transferase activity,GO:0008270~zinc ion binding,GO:0016874~ligase activity,GO:0044822~poly(A) RNA binding,GO:0046872~metal ion binding,	mmu03018:RNA degradation,
Cnot6l	CCR4-NOT transcription complex, subunit 6-like(Cnot6l)	Mus musculus	GO:0000288~nuclear-transcribed mRNA catabolic process, deadenylation-dependent decay,GO:0006351~transcription, DNA-templated,GO:0006355~regulation of transcription, DNA-templated,GO:0006397~mRNA processing,GO:0006417~regulation of translation,GO:0008284~positive regulation of cell proliferation,GO:0010606~positive regulation of cytoplasmic mRNA processing body assembly,GO:0031047~gene silencing b…	GO:0005634~nucleus,GO:0005737~cytoplasm,GO:0030014~CCR4-NOT complex,	GO:0004518~nuclease activity,GO:0004527~exonuclease activity,GO:0004535~poly(A)-specific ribonuclease activity,GO:0005515~protein binding,GO:0016787~hydrolase activity,GO:0046872~metal ion binding,	mmu03018:RNA degradation,
Cnot8	CCR4-NOT transcription complex, subunit 8(Cnot8)	Mus musculus	GO:0000288~nuclear-transcribed mRNA catabolic process, deadenylation-dependent decay,GO:0006351~transcription, DNA-templated,GO:0006355~regulation of transcription, DNA-templated,GO:0006417~regulation of translation,GO:0008284~positive regulation of cell proliferation,GO:0031047~gene silencing by RNA,GO:0043928~exonucleolytic nuclear-transcribed mRNA catabolic process involved in deadenylation-de…	GO:0005622~intracellular,GO:0005634~nucleus,GO:0005737~cytoplasm,GO:0030014~CCR4-NOT complex,	GO:0000175~3'-5'-exoribonuclease activity,GO:0003676~nucleic acid binding,GO:0003723~RNA binding,GO:0004518~nuclease activity,GO:0004527~exonuclease activity,GO:0004535~poly(A)-specific ribonuclease activity,GO:0016787~hydrolase activity,GO:0046872~metal ion binding,	mmu03018:RNA degradation,
Cd101	CD101 antigen(Cd101)	Mus musculus	GO:0002763~positive regulation of myeloid leukocyte differentiation,GO:0007166~cell surface receptor signaling pathway,	GO:0005886~plasma membrane,GO:0016020~membrane,GO:0016021~integral component of membrane,GO:0070062~extracellular exosome,
Cd19	CD19 antigen(Cd19)	Mus musculus	GO:0006968~cellular defense response,GO:0031052~chromosome breakage,GO:0050853~B cell receptor signaling pathway,GO:0051281~positive regulation of release of sequestered calcium ion into cytosol,	GO:0009897~external side of plasma membrane,GO:0016020~membrane,GO:0016021~integral component of membrane,GO:0043234~protein complex,GO:0070062~extracellular exosome,	GO:0005057~receptor signaling protein activity,	mmu04151:PI3K-Akt signaling pathway,mmu04640:Hematopoietic cell lineage,mmu04662:B cell receptor signaling pathway,mmu05169:Epstein-Barr virus infection,mmu05340:Primary immunodeficiency,
Cd2bp2	CD2 antigen (cytoplasmic tail) binding protein 2(Cd2bp2)	Mus musculus	GO:0006397~mRNA processing,GO:0008380~RNA splicing,GO:0010923~negative regulation of phosphatase activity,	GO:0005634~nucleus,GO:0005654~nucleoplasm,GO:0005682~U5 snRNP,GO:0005737~cytoplasm,GO:0016607~nuclear speck,	GO:0043021~ribonucleoprotein complex binding,
Cd2ap	CD2-associated protein(Cd2ap)	Mus musculus	GO:0007049~cell cycle,GO:0007067~mitotic nuclear division,GO:0016050~vesicle organization,GO:0016337~single organismal cell-cell adhesion,GO:0016477~cell migration,GO:0032911~negative regulation of transforming growth factor beta1 production,GO:0043161~proteasome-mediated ubiquitin-dependent protein catabolic process,GO:0048259~regulation of receptor-mediated endocytosis,GO:0051301~cell division,…	GO:0001726~ruffle,GO:0005730~nucleolus,GO:0005737~cytoplasm,GO:0005829~cytosol,GO:0005856~cytoskeleton,GO:0005886~plasma membrane,GO:0005911~cell-cell junction,GO:0005913~cell-cell adherens junction,GO:0005938~cell cortex,GO:0030139~endocytic vesicle,GO:0031252~cell leading edge,GO:0031941~filamentous actin,GO:0042995~cell projection,GO:0043234~protein complex,GO:0048471~perinuclear region of cyt…	GO:0005172~vascular endothelial growth factor receptor binding,GO:0005515~protein binding,GO:0008013~beta-catenin binding,GO:0008022~protein C-terminus binding,GO:0017124~SH3 domain binding,GO:0032403~protein complex binding,GO:0045296~cadherin binding,GO:0098641~cadherin binding involved in cell-cell adhesion,	mmu05100:Bacterial invasion of epithelial cells,
Cd200r3	CD200 receptor 3(Cd200r3)	Mus musculus		GO:0009897~external side of plasma membrane,GO:0016020~membrane,GO:0016021~integral component of membrane,	GO:0004872~receptor activity,GO:0005515~protein binding,
Cd207	CD207 antigen(Cd207)	Mus musculus	GO:0051607~defense response to virus,	GO:0005887~integral component of plasma membrane,GO:0016020~membrane,GO:0016021~integral component of membrane,	GO:0030246~carbohydrate binding,
Cd209g	CD209g antigen(Cd209g)	Mus musculus		GO:0016021~integral component of membrane,	GO:0030246~carbohydrate binding,	mmu04145:Phagosome,mmu05152:Tuberculosis,mmu05162:Measles,
Cd22	CD22 antigen(Cd22)	Mus musculus	GO:0007155~cell adhesion,GO:0007166~cell surface receptor signaling pathway,	GO:0005886~plasma membrane,GO:0005887~integral component of plasma membrane,GO:0009897~external side of plasma membrane,GO:0016020~membrane,GO:0016021~integral component of membrane,GO:0070062~extracellular exosome,	GO:0015026~coreceptor activity,GO:0030246~carbohydrate binding,	mmu04514:Cell adhesion molecules (CAMs),mmu04640:Hematopoietic cell lineage,mmu04662:B cell receptor signaling pathway,
Cd247	CD247 antigen(Cd247)	Mus musculus	GO:0007166~cell surface receptor signaling pathway,GO:0050852~T cell receptor signaling pathway,	GO:0005737~cytoplasm,GO:0005886~plasma membrane,GO:0016020~membrane,GO:0016021~integral component of membrane,GO:0042101~T cell receptor complex,GO:0042105~alpha-beta T cell receptor complex,	GO:0004888~transmembrane signaling receptor activity,GO:0005515~protein binding,GO:0042802~identical protein binding,	mmu04650:Natural killer cell mediated cytotoxicity,mmu04660:T cell receptor signaling pathway,mmu05142:Chagas disease (American trypanosomiasis),
Cd27	CD27 antigen(Cd27)	Mus musculus	GO:0006915~apoptotic process,GO:0006954~inflammatory response,GO:0006955~immune response,GO:0007420~brain development,GO:0008625~extrinsic apoptotic signaling pathway via death domain receptors,GO:0032496~response to lipopolysaccharide,GO:0042100~B cell proliferation,GO:0042127~regulation of cell proliferation,GO:0043066~negative regulation of apoptotic process,GO:0043281~regulation of cysteine-t…	GO:0005634~nucleus,GO:0005887~integral component of plasma membrane,GO:0009897~external side of plasma membrane,GO:0009986~cell surface,GO:0016020~membrane,GO:0016021~integral component of membrane,GO:0043005~neuron projection,GO:0070062~extracellular exosome,	GO:0004888~transmembrane signaling receptor activity,GO:0005031~tumor necrosis factor-activated receptor activity,GO:0005515~protein binding,GO:0043027~cysteine-type endopeptidase inhibitor activity involved in apoptotic process,	mmu04060:Cytokine-cytokine receptor interaction,
Cd276	CD276 antigen(Cd276)	Mus musculus	GO:0030501~positive regulation of bone mineralization,GO:0042102~positive regulation of T cell proliferation,GO:0042110~T cell activation,GO:0042130~negative regulation of T cell proliferation,GO:0045077~negative regulation of interferon-gamma biosynthetic process,GO:0045078~positive regulation of interferon-gamma biosynthetic process,GO:0045085~negative regulation of interleukin-2 biosynthetic p…	GO:0009897~external side of plasma membrane,GO:0016020~membrane,GO:0016021~integral component of membrane,GO:0070062~extracellular exosome,	GO:0005102~receptor binding,	mmu04514:Cell adhesion molecules (CAMs),
Cd3d	CD3 antigen, delta polypeptide(Cd3d)	Mus musculus	GO:0006461~protein complex assembly,GO:0007166~cell surface receptor signaling pathway,GO:0030217~T cell differentiation,GO:0042110~T cell activation,GO:0045059~positive thymic T cell selection,GO:0045944~positive regulation of transcription from RNA polymerase II promoter,	GO:0016020~membrane,GO:0016021~integral component of membrane,GO:0042101~T cell receptor complex,GO:0042105~alpha-beta T cell receptor complex,	GO:0003713~transcription coactivator activity,GO:0004888~transmembrane signaling receptor activity,GO:0005515~protein binding,GO:0046982~protein heterodimerization activity,	mmu04640:Hematopoietic cell lineage,mmu04660:T cell receptor signaling pathway,mmu05142:Chagas disease (American trypanosomiasis),mmu05162:Measles,mmu05166:HTLV-I infection,mmu05340:Primary immunodeficiency,
Cd3e	CD3 antigen, epsilon polypeptide(Cd3e)	Mus musculus	GO:0002376~immune system process,GO:0002669~positive regulation of T cell anergy,GO:0007166~cell surface receptor signaling pathway,GO:0007584~response to nutrient,GO:0010628~positive regulation of gene expression,GO:0010629~negative regulation of gene expression,GO:0031295~T cell costimulation,GO:0032729~positive regulation of interferon-gamma production,GO:0032753~positive regulation of interle…	GO:0001772~immunological synapse,GO:0005886~plasma membrane,GO:0005911~cell-cell junction,GO:0009897~external side of plasma membrane,GO:0016020~membrane,GO:0016021~integral component of membrane,GO:0042101~T cell receptor complex,GO:0042105~alpha-beta T cell receptor complex,	GO:0004871~signal transducer activity,GO:0004888~transmembrane signaling receptor activity,GO:0005515~protein binding,GO:0017124~SH3 domain binding,GO:0046982~protein heterodimerization activity,	mmu04640:Hematopoietic cell lineage,mmu04660:T cell receptor signaling pathway,mmu05142:Chagas disease (American trypanosomiasis),mmu05162:Measles,mmu05166:HTLV-I infection,mmu05340:Primary immunodeficiency,
Cd300a	CD300A molecule(Cd300a)	Mus musculus	GO:0002376~immune system process,GO:0002552~serotonin secretion by mast cell,GO:0006898~receptor-mediated endocytosis,GO:0014063~negative regulation of serotonin secretion,GO:0030889~negative regulation of B cell proliferation,GO:0032516~positive regulation of phosphoprotein phosphatase activity,GO:0033007~negative regulation of mast cell activation involved in immune response,GO:0043305~negative…	GO:0005886~plasma membrane,GO:0016020~membrane,GO:0016021~integral component of membrane,GO:0042629~mast cell granule,GO:0070062~extracellular exosome,	GO:0001786~phosphatidylserine binding,GO:0005515~protein binding,GO:0008429~phosphatidylethanolamine binding,GO:0019902~phosphatase binding,GO:0038023~signaling receptor activity,
Cd300e	CD300E molecule(Cd300e)	Mus musculus	GO:0002376~immune system process,	GO:0005886~plasma membrane,GO:0016020~membrane,GO:0016021~integral component of membrane,GO:0070062~extracellular exosome,
Cd320	CD320 antigen(Cd320)	Mus musculus	GO:0030656~regulation of vitamin metabolic process,	GO:0005783~endoplasmic reticulum,GO:0005886~plasma membrane,GO:0016020~membrane,GO:0016021~integral component of membrane,GO:0070062~extracellular exosome,	GO:0008083~growth factor activity,GO:0031419~cobalamin binding,
Cd34	CD34 antigen(Cd34)	Mus musculus	GO:0001894~tissue homeostasis,GO:0001935~endothelial cell proliferation,GO:0003094~glomerular filtration,GO:0007155~cell adhesion,GO:0007160~cell-matrix adhesion,GO:0007165~signal transduction,GO:0008217~regulation of blood pressure,GO:0008283~cell proliferation,GO:0010628~positive regulation of gene expression,GO:0010629~negative regulation of gene expression,GO:0016337~single organismal cell-ce…	GO:0005576~extracellular region,GO:0005737~cytoplasm,GO:0005764~lysosome,GO:0005886~plasma membrane,GO:0005887~integral component of plasma membrane,GO:0009897~external side of plasma membrane,GO:0009925~basal plasma membrane,GO:0009986~cell surface,GO:0016020~membrane,GO:0016021~integral component of membrane,GO:0016324~apical plasma membrane,GO:0036053~glomerular endothelium fenestra,GO:0045171…	GO:0008134~transcription factor binding,GO:0030246~carbohydrate binding,GO:0043199~sulfate binding,	mmu04514:Cell adhesion molecules (CAMs),mmu04640:Hematopoietic cell lineage,
Cd36	CD36 antigen(Cd36)	Mus musculus	GO:0000122~negative regulation of transcription from RNA polymerase II promoter,GO:0001676~long-chain fatty acid metabolic process,GO:0001954~positive regulation of cell-matrix adhesion,GO:0003085~negative regulation of systemic arterial blood pressure,GO:0006631~fatty acid metabolic process,GO:0006641~triglyceride metabolic process,GO:0006810~transport,GO:0006898~receptor-mediated endocytosis,GO…	GO:0005615~extracellular space,GO:0005622~intracellular,GO:0005739~mitochondrion,GO:0005783~endoplasmic reticulum,GO:0005794~Golgi apparatus,GO:0005886~plasma membrane,GO:0005901~caveola,GO:0009897~external side of plasma membrane,GO:0009986~cell surface,GO:0016020~membrane,GO:0016021~integral component of membrane,GO:0016324~apical plasma membrane,GO:0031526~brush border membrane,GO:0042383~sarc…	GO:0005041~low-density lipoprotein receptor activity,GO:0005515~protein binding,GO:0008035~high-density lipoprotein particle binding,GO:0008289~lipid binding,GO:0030169~low-density lipoprotein particle binding,GO:0050431~transforming growth factor beta binding,GO:0070053~thrombospondin receptor activity,GO:0070538~oleic acid binding,GO:0070892~lipoteichoic acid receptor activity,GO:0071813~lipopr…	mmu03320:PPAR signaling pathway,mmu04145:Phagosome,mmu04152:AMPK signaling pathway,mmu04512:ECM-receptor interaction,mmu04640:Hematopoietic cell lineage,mmu04920:Adipocytokine signaling pathway,mmu04931:Insulin resistance,mmu04975:Fat digestion and absorption,mmu05144:Malaria,
Cd4	CD4 antigen(Cd4)	Mus musculus	GO:0001816~cytokine production,GO:0002250~adaptive immune response,GO:0002376~immune system process,GO:0006948~induction by virus of host cell-cell fusion,GO:0006955~immune response,GO:0007155~cell adhesion,GO:0007166~cell surface receptor signaling pathway,GO:0010524~positive regulation of calcium ion transport into cytosol,GO:0030217~T cell differentiation,GO:0032355~response to estradiol,GO:00…	GO:0005788~endoplasmic reticulum lumen,GO:0005789~endoplasmic reticulum membrane,GO:0005886~plasma membrane,GO:0009897~external side of plasma membrane,GO:0009986~cell surface,GO:0016020~membrane,GO:0016021~integral component of membrane,GO:0045121~membrane raft,	GO:0001948~glycoprotein binding,GO:0008270~zinc ion binding,GO:0015026~coreceptor activity,GO:0019865~immunoglobulin binding,GO:0019899~enzyme binding,GO:0019901~protein kinase binding,GO:0042289~MHC class II protein binding,GO:0042803~protein homodimerization activity,GO:1990782~protein tyrosine kinase binding,	mmu04514:Cell adhesion molecules (CAMs),mmu04612:Antigen processing and presentation,mmu04640:Hematopoietic cell lineage,mmu04660:T cell receptor signaling pathway,mmu05340:Primary immunodeficiency,
Cd44	CD44 antigen(Cd44)	Mus musculus	GO:0001558~regulation of cell growth,GO:0001658~branching involved in ureteric bud morphogenesis,GO:0002246~wound healing involved in inflammatory response,GO:0002821~positive regulation of adaptive immune response,GO:0002906~negative regulation of mature B cell apoptotic process,GO:0007155~cell adhesion,GO:0010628~positive regulation of gene expression,GO:0016055~Wnt signaling pathway,GO:0016477…	GO:0005634~nucleus,GO:0005737~cytoplasm,GO:0005794~Golgi apparatus,GO:0005886~plasma membrane,GO:0005925~focal adhesion,GO:0009897~external side of plasma membrane,GO:0009986~cell surface,GO:0016020~membrane,GO:0016021~integral component of membrane,GO:0016323~basolateral plasma membrane,GO:0016324~apical plasma membrane,GO:0035692~macrophage migration inhibitory factor receptor complex,GO:004323…	GO:0004415~hyalurononglucosaminidase activity,GO:0004896~cytokine receptor activity,GO:0005114~type II transforming growth factor beta receptor binding,GO:0005154~epidermal growth factor receptor binding,GO:0005515~protein binding,GO:0005540~hyaluronic acid binding,GO:0019901~protein kinase binding,GO:0019955~cytokine binding,GO:0051219~phosphoprotein binding,	mmu04512:ECM-receptor interaction,mmu04640:Hematopoietic cell lineage,mmu05169:Epstein-Barr virus infection,mmu05205:Proteoglycans in cancer,mmu05206:MicroRNAs in cancer,
Cd47	CD47 antigen (Rh-related antigen, integrin-associated signal transducer)(Cd47)	Mus musculus	GO:0007155~cell adhesion,GO:0007229~integrin-mediated signaling pathway,GO:0008228~opsonization,GO:0008284~positive regulation of cell proliferation,GO:0009617~response to bacterium,GO:0016477~cell migration,GO:0022409~positive regulation of cell-cell adhesion,GO:0050729~positive regulation of inflammatory response,GO:0050766~positive regulation of phagocytosis,GO:0050870~positive regulation of T…	GO:0005886~plasma membrane,GO:0005887~integral component of plasma membrane,GO:0016020~membrane,GO:0016021~integral component of membrane,GO:0070062~extracellular exosome,	GO:0005515~protein binding,GO:0070053~thrombospondin receptor activity,	mmu04512:ECM-receptor interaction,
Cd6	CD6 antigen(Cd6)	Mus musculus	GO:0001771~immunological synapse formation,GO:0001934~positive regulation of protein phosphorylation,GO:0002438~acute inflammatory response to antigenic stimulus,GO:0007155~cell adhesion,GO:0007157~heterophilic cell-cell adhesion via plasma membrane cell adhesion molecules,GO:0031663~lipopolysaccharide-mediated signaling pathway,GO:0032496~response to lipopolysaccharide,GO:0042102~positive regula…	GO:0001772~immunological synapse,GO:0005886~plasma membrane,GO:0016020~membrane,GO:0016021~integral component of membrane,GO:0031226~intrinsic component of plasma membrane,GO:0042101~T cell receptor complex,GO:0044214~spanning component of plasma membrane,	GO:0001530~lipopolysaccharide binding,GO:0001948~glycoprotein binding,GO:0005044~scavenger receptor activity,GO:0005515~protein binding,GO:0019901~protein kinase binding,GO:0070891~lipoteichoic acid binding,	mmu04514:Cell adhesion molecules (CAMs),
Cd69	CD69 antigen(Cd69)	Mus musculus	GO:0035690~cellular response to drug,	GO:0009897~external side of plasma membrane,GO:0016020~membrane,GO:0016021~integral component of membrane,	GO:0005509~calcium ion binding,GO:0030246~carbohydrate binding,
Cd74	CD74 antigen (invariant polypeptide of major histocompatibility complex, class II antigen-associated)(Cd74)	Mus musculus	GO:0000187~activation of MAPK activity,GO:0001516~prostaglandin biosynthetic process,GO:0001961~positive regulation of cytokine-mediated signaling pathway,GO:0002250~adaptive immune response,GO:0002376~immune system process,GO:0002606~positive regulation of dendritic cell antigen processing and presentation,GO:0002792~negative regulation of peptide secretion,GO:0002821~positive regulation of adap…	GO:0005622~intracellular,GO:0005764~lysosome,GO:0005770~late endosome,GO:0005771~multivesicular body,GO:0005773~vacuole,GO:0005783~endoplasmic reticulum,GO:0005794~Golgi apparatus,GO:0005886~plasma membrane,GO:0005887~integral component of plasma membrane,GO:0009897~external side of plasma membrane,GO:0009986~cell surface,GO:0016020~membrane,GO:0016021~integral component of membrane,GO:0035692~ma…	GO:0001540~beta-amyloid binding,GO:0004896~cytokine receptor activity,GO:0005515~protein binding,GO:0019955~cytokine binding,GO:0023026~MHC class II protein complex binding,GO:0035718~macrophage migration inhibitory factor binding,GO:0042289~MHC class II protein binding,GO:0042658~MHC class II protein binding, via antigen binding groove,GO:0044183~protein binding involved in protein folding,GO:00…	mmu04612:Antigen processing and presentation,mmu05152:Tuberculosis,mmu05168:Herpes simplex infection,
Cd79b	CD79B antigen(Cd79b)	Mus musculus	GO:0002250~adaptive immune response,GO:0002376~immune system process,GO:0007166~cell surface receptor signaling pathway,GO:0030183~B cell differentiation,GO:0050853~B cell receptor signaling pathway,	GO:0005654~nucleoplasm,GO:0005737~cytoplasm,GO:0005794~Golgi apparatus,GO:0005886~plasma membrane,GO:0005887~integral component of plasma membrane,GO:0009897~external side of plasma membrane,GO:0016020~membrane,GO:0016021~integral component of membrane,GO:0019815~B cell receptor complex,GO:0070062~extracellular exosome,	GO:0004888~transmembrane signaling receptor activity,GO:0005515~protein binding,	mmu04662:B cell receptor signaling pathway,
Cd80	CD80 antigen(Cd80)	Mus musculus	GO:0031295~T cell costimulation,GO:0042102~positive regulation of T cell proliferation,GO:0046641~positive regulation of alpha-beta T cell proliferation,GO:0050731~positive regulation of peptidyl-tyrosine phosphorylation,GO:0071222~cellular response to lipopolysaccharide,	GO:0009897~external side of plasma membrane,GO:0009986~cell surface,GO:0016020~membrane,GO:0016021~integral component of membrane,GO:0098636~protein complex involved in cell adhesion,	GO:0005515~protein binding,	mmu04514:Cell adhesion molecules (CAMs),mmu04620:Toll-like receptor signaling pathway,mmu04672:Intestinal immune network for IgA production,mmu04940:Type I diabetes mellitus,mmu05320:Autoimmune thyroid disease,mmu05322:Systemic lupus erythematosus,mmu05323:Rheumatoid arthritis,mmu05330:Allograft rejection,mmu05332:Graft-versus-host disease,mmu05416:Viral myocarditis,
Cd81	CD81 antigen(Cd81)	Mus musculus	GO:0000187~activation of MAPK activity,GO:0007166~cell surface receptor signaling pathway,GO:0008104~protein localization,GO:0008284~positive regulation of cell proliferation,GO:0030307~positive regulation of cell growth,GO:0030890~positive regulation of B cell proliferation,GO:0031623~receptor internalization,GO:0031647~regulation of protein stability,GO:0042127~regulation of cell proliferation,…	GO:0001772~immunological synapse,GO:0005887~integral component of plasma membrane,GO:0005925~focal adhesion,GO:0016020~membrane,GO:0016021~integral component of membrane,GO:0016324~apical plasma membrane,GO:0031982~vesicle,GO:0070062~extracellular exosome,	GO:0005515~protein binding,GO:0023026~MHC class II protein complex binding,GO:1990459~transferrin receptor binding,	mmu04662:B cell receptor signaling pathway,mmu05144:Malaria,mmu05160:Hepatitis C,
Cd82	CD82 antigen(Cd82)	Mus musculus	GO:0007166~cell surface receptor signaling pathway,	GO:0005887~integral component of plasma membrane,GO:0016020~membrane,GO:0016021~integral component of membrane,GO:0070062~extracellular exosome,		mmu04115:p53 signaling pathway,
Cd83	CD83 antigen(Cd83)	Mus musculus	GO:0006952~defense response,GO:0006959~humoral immune response,GO:0007165~signal transduction,GO:0014070~response to organic cyclic compound,GO:0032713~negative regulation of interleukin-4 production,GO:0032733~positive regulation of interleukin-10 production,GO:0032743~positive regulation of interleukin-2 production,GO:0043372~positive regulation of CD4-positive, alpha-beta T cell differentiatio…	GO:0009897~external side of plasma membrane,GO:0016020~membrane,GO:0016021~integral component of membrane,
Cd84	CD84 antigen(Cd84)	Mus musculus	GO:0002250~adaptive immune response,GO:0002376~immune system process,GO:0007155~cell adhesion,GO:0031664~regulation of lipopolysaccharide-mediated signaling pathway,GO:0032685~negative regulation of granulocyte macrophage colony-stimulating factor production,GO:0032701~negative regulation of interleukin-18 production,GO:0033004~negative regulation of mast cell activation,GO:0043030~regulation of …	GO:0005886~plasma membrane,GO:0016020~membrane,GO:0016021~integral component of membrane,GO:0070062~extracellular exosome,
Cd99l2	CD99 antigen-like 2(Cd99l2)	Mus musculus	GO:0007155~cell adhesion,	GO:0005886~plasma membrane,GO:0005925~focal adhesion,GO:0016020~membrane,GO:0016021~integral component of membrane,GO:0030054~cell junction,
Clk2	CDC-like kinase 2(Clk2)	Mus musculus	GO:0006468~protein phosphorylation,GO:0010033~response to organic substance,GO:0010212~response to ionizing radiation,GO:0016310~phosphorylation,GO:0018108~peptidyl-tyrosine phosphorylation,GO:0032526~response to retinoic acid,GO:0043484~regulation of RNA splicing,GO:0045721~negative regulation of gluconeogenesis,GO:0046777~protein autophosphorylation,	GO:0005634~nucleus,GO:0005654~nucleoplasm,GO:0016607~nuclear speck,	GO:0000166~nucleotide binding,GO:0004672~protein kinase activity,GO:0004674~protein serine/threonine kinase activity,GO:0004712~protein serine/threonine/tyrosine kinase activity,GO:0004713~protein tyrosine kinase activity,GO:0005524~ATP binding,GO:0016301~kinase activity,GO:0016740~transferase activity,
Cdc16	CDC16 cell division cycle 16(Cdc16)	Mus musculus	GO:0007049~cell cycle,GO:0007067~mitotic nuclear division,GO:0051301~cell division,GO:0070979~protein K11-linked ubiquitination,	GO:0005634~nucleus,GO:0005680~anaphase-promoting complex,GO:0005737~cytoplasm,GO:0005813~centrosome,GO:0005876~spindle microtubule,	GO:0005515~protein binding,	mmu04110:Cell cycle,mmu04114:Oocyte meiosis,mmu04120:Ubiquitin mediated proteolysis,mmu04914:Progesterone-mediated oocyte maturation,mmu05166:HTLV-I infection,
Cdc23	CDC23 cell division cycle 23(Cdc23)	Mus musculus	GO:0007049~cell cycle,GO:0007067~mitotic nuclear division,GO:0007080~mitotic metaphase plate congression,GO:0030071~regulation of mitotic metaphase/anaphase transition,GO:0051301~cell division,GO:0070979~protein K11-linked ubiquitination,	GO:0005622~intracellular,GO:0005680~anaphase-promoting complex,		mmu04110:Cell cycle,mmu04114:Oocyte meiosis,mmu04120:Ubiquitin mediated proteolysis,mmu04914:Progesterone-mediated oocyte maturation,mmu05166:HTLV-I infection,
Cdc42bpa	CDC42 binding protein kinase alpha(Cdc42bpa)	Mus musculus	GO:0000226~microtubule cytoskeleton organization,GO:0006468~protein phosphorylation,GO:0007010~cytoskeleton organization,GO:0007097~nuclear migration,GO:0016310~phosphorylation,GO:0016477~cell migration,GO:0031032~actomyosin structure organization,GO:0031532~actin cytoskeleton reorganization,GO:0035556~intracellular signal transduction,GO:0051056~regulation of small GTPase mediated signal transdu…	GO:0005622~intracellular,GO:0005737~cytoplasm,GO:0005911~cell-cell junction,GO:0031252~cell leading edge,GO:0042641~actomyosin,GO:0070062~extracellular exosome,	GO:0000166~nucleotide binding,GO:0000287~magnesium ion binding,GO:0004672~protein kinase activity,GO:0004674~protein serine/threonine kinase activity,GO:0005524~ATP binding,GO:0016301~kinase activity,GO:0016740~transferase activity,GO:0042802~identical protein binding,GO:0046872~metal ion binding,
Cdc42ep4	CDC42 effector protein (Rho GTPase binding) 4(Cdc42ep4)	Mus musculus	GO:0007266~Rho protein signal transduction,GO:0008360~regulation of cell shape,GO:0030838~positive regulation of actin filament polymerization,GO:0031274~positive regulation of pseudopodium assembly,	GO:0005737~cytoplasm,GO:0005856~cytoskeleton,GO:0005886~plasma membrane,GO:0005911~cell-cell junction,GO:0012505~endomembrane system,GO:0015629~actin cytoskeleton,GO:0015630~microtubule cytoskeleton,GO:0016020~membrane,	GO:0005096~GTPase activator activity,GO:0005515~protein binding,GO:0017049~GTP-Rho binding,GO:0044822~poly(A) RNA binding,
Arhgef9	CDC42 guanine nucleotide exchange factor (GEF) 9(Arhgef9)	Mus musculus	GO:0007264~small GTPase mediated signal transduction,GO:0035023~regulation of Rho protein signal transduction,GO:0043113~receptor clustering,	GO:0005737~cytoplasm,GO:0005886~plasma membrane,GO:0005938~cell cortex,	GO:0005085~guanyl-nucleotide exchange factor activity,GO:0005089~Rho guanyl-nucleotide exchange factor activity,
Cdc42se1	CDC42 small effector 1(Cdc42se1)	Mus musculus	GO:0006909~phagocytosis,GO:0007165~signal transduction,GO:0007264~small GTPase mediated signal transduction,GO:0008360~regulation of cell shape,GO:0046329~negative regulation of JNK cascade,	GO:0005737~cytoplasm,GO:0005856~cytoskeleton,GO:0005886~plasma membrane,GO:0005938~cell cortex,GO:0016020~membrane,	GO:0005198~structural molecule activity,
Cdc42se2	CDC42 small effector 2(Cdc42se2)	Mus musculus	GO:0006909~phagocytosis,GO:0007165~signal transduction,GO:0008360~regulation of cell shape,GO:0009966~regulation of signal transduction,	GO:0001891~phagocytic cup,GO:0005737~cytoplasm,GO:0005856~cytoskeleton,GO:0005886~plasma membrane,GO:0016020~membrane,GO:0042995~cell projection,GO:0070062~extracellular exosome,	GO:0005198~structural molecule activity,
Cacul1	CDK2 associated, cullin domain 1(Cacul1)	Mus musculus	GO:0000082~G1/S transition of mitotic cell cycle,GO:0006511~ubiquitin-dependent protein catabolic process,GO:0007049~cell cycle,GO:0008284~positive regulation of cell proliferation,GO:0042787~protein ubiquitination involved in ubiquitin-dependent protein catabolic process,GO:0045860~positive regulation of protein kinase activity,	GO:0005680~anaphase-promoting complex,	GO:0019901~protein kinase binding,GO:0031625~ubiquitin protein ligase binding,GO:0061630~ubiquitin protein ligase activity,
Cdk2ap2	CDK2-associated protein 2(Cdk2ap2)	Mus musculus
Cdk5rap3	CDK5 regulatory subunit associated protein 3(Cdk5rap3)	Mus musculus	GO:0000079~regulation of cyclin-dependent protein serine/threonine kinase activity,GO:0001933~negative regulation of protein phosphorylation,GO:0007095~mitotic G2 DNA damage checkpoint,GO:0007346~regulation of mitotic cell cycle,GO:0008283~cell proliferation,GO:0010921~regulation of phosphatase activity,GO:0030262~apoptotic nuclear changes,GO:0030968~endoplasmic reticulum unfolded protein respons…	GO:0005634~nucleus,GO:0005737~cytoplasm,GO:0005813~centrosome,GO:0005856~cytoskeleton,GO:0005874~microtubule,GO:0012505~endomembrane system,GO:0016020~membrane,GO:0043234~protein complex,	GO:0005515~protein binding,GO:0019901~protein kinase binding,GO:0030332~cyclin binding,GO:0032403~protein complex binding,GO:0044389~ubiquitin-like protein ligase binding,GO:0051019~mitogen-activated protein kinase binding,GO:0051059~NF-kappaB binding,GO:0097371~MDM2/MDM4 family protein binding,
Cdkn2aipnl	CDKN2A interacting protein N-terminal like(Cdkn2aipnl)	Mus musculus	GO:0006355~regulation of transcription, DNA-templated,GO:0007165~signal transduction,	GO:0005654~nucleoplasm,GO:0005730~nucleolus,
Cdkn2aip	CDKN2A interacting protein(Cdkn2aip)	Mus musculus	GO:0006355~regulation of transcription, DNA-templated,GO:0006974~cellular response to DNA damage stimulus,GO:0007165~signal transduction,GO:0009967~positive regulation of signal transduction,GO:0030307~positive regulation of cell growth,GO:0030308~negative regulation of cell growth,GO:0031647~regulation of protein stability,	GO:0001652~granular component,GO:0005634~nucleus,GO:0005654~nucleoplasm,GO:0005730~nucleolus,	GO:0002039~p53 binding,GO:0003723~RNA binding,
Cds2	CDP-diacylglycerol synthase (phosphatidate cytidylyltransferase) 2(Cds2)	Mus musculus	GO:0006629~lipid metabolic process,GO:0006655~phosphatidylglycerol biosynthetic process,GO:0007602~phototransduction,GO:0008654~phospholipid biosynthetic process,GO:0016024~CDP-diacylglycerol biosynthetic process,GO:0070085~glycosylation,	GO:0005739~mitochondrion,GO:0005743~mitochondrial inner membrane,GO:0005783~endoplasmic reticulum,GO:0005789~endoplasmic reticulum membrane,GO:0016020~membrane,GO:0016021~integral component of membrane,	GO:0004605~phosphatidate cytidylyltransferase activity,GO:0016740~transferase activity,GO:0016772~transferase activity, transferring phosphorus-containing groups,GO:0016779~nucleotidyltransferase activity,	mmu00564:Glycerophospholipid metabolism,mmu01100:Metabolic pathways,mmu04070:Phosphatidylinositol signaling system,
Cds1	CDP-diacylglycerol synthase 1(Cds1)	Mus musculus	GO:0006629~lipid metabolic process,GO:0006655~phosphatidylglycerol biosynthetic process,GO:0006661~phosphatidylinositol biosynthetic process,GO:0008654~phospholipid biosynthetic process,GO:0016024~CDP-diacylglycerol biosynthetic process,	GO:0005783~endoplasmic reticulum,GO:0005789~endoplasmic reticulum membrane,GO:0016020~membrane,GO:0016021~integral component of membrane,	GO:0004605~phosphatidate cytidylyltransferase activity,GO:0016740~transferase activity,GO:0016772~transferase activity, transferring phosphorus-containing groups,GO:0016779~nucleotidyltransferase activity,	mmu00564:Glycerophospholipid metabolism,mmu01100:Metabolic pathways,mmu04070:Phosphatidylinositol signaling system,
Cdipt	CDP-diacylglycerol--inositol 3-phosphatidyltransferase (phosphatidylinositol synthase)(Cdipt)	Mus musculus	GO:0006629~lipid metabolic process,GO:0006661~phosphatidylinositol biosynthetic process,GO:0008654~phospholipid biosynthetic process,GO:0046341~CDP-diacylglycerol metabolic process,	GO:0000139~Golgi membrane,GO:0005783~endoplasmic reticulum,GO:0005789~endoplasmic reticulum membrane,GO:0005794~Golgi apparatus,GO:0005886~plasma membrane,GO:0016020~membrane,GO:0016021~integral component of membrane,	GO:0003881~CDP-diacylglycerol-inositol 3-phosphatidyltransferase activity,GO:0016740~transferase activity,GO:0016780~phosphotransferase activity, for other substituted phosphate groups,GO:0019992~diacylglycerol binding,GO:0030145~manganese ion binding,GO:0030246~carbohydrate binding,GO:0043178~alcohol binding,	mmu00562:Inositol phosphate metabolism,mmu00564:Glycerophospholipid metabolism,mmu01100:Metabolic pathways,mmu04070:Phosphatidylinositol signaling system,
Cggbp1	CGG triplet repeat binding protein 1(Cggbp1)	Mus musculus	GO:0000122~negative regulation of transcription from RNA polymerase II promoter,GO:0006351~transcription, DNA-templated,GO:0006355~regulation of transcription, DNA-templated,GO:0006357~regulation of transcription from RNA polymerase II promoter,	GO:0005634~nucleus,GO:0005654~nucleoplasm,	GO:0000977~RNA polymerase II regulatory region sequence-specific DNA binding,GO:0001227~transcriptional repressor activity, RNA polymerase II transcription regulatory region sequence-specific binding,GO:0003677~DNA binding,GO:0003690~double-stranded DNA binding,
Cmtm2a	CKLF-like MARVEL transmembrane domain containing 2A(Cmtm2a)	Mus musculus	GO:0006935~chemotaxis,GO:0045892~negative regulation of transcription, DNA-templated,GO:2000224~regulation of testosterone biosynthetic process,	GO:0005615~extracellular space,GO:0005634~nucleus,GO:0005737~cytoplasm,GO:0016020~membrane,GO:0016021~integral component of membrane,	GO:0003714~transcription corepressor activity,GO:0005125~cytokine activity,GO:0005515~protein binding,
Cmtm3	CKLF-like MARVEL transmembrane domain containing 3(Cmtm3)	Mus musculus	GO:0006935~chemotaxis,GO:0050861~positive regulation of B cell receptor signaling pathway,	GO:0005615~extracellular space,GO:0005737~cytoplasm,GO:0016020~membrane,GO:0016021~integral component of membrane,GO:0031965~nuclear membrane,	GO:0005125~cytokine activity,GO:0005515~protein binding,
Cmtm4	CKLF-like MARVEL transmembrane domain containing 4(Cmtm4)	Mus musculus	GO:0006935~chemotaxis,	GO:0005615~extracellular space,GO:0016020~membrane,GO:0016021~integral component of membrane,	GO:0005125~cytokine activity,
Cmtm6	CKLF-like MARVEL transmembrane domain containing 6(Cmtm6)	Mus musculus	GO:0006935~chemotaxis,	GO:0005615~extracellular space,GO:0016020~membrane,GO:0016021~integral component of membrane,GO:0070062~extracellular exosome,	GO:0005125~cytokine activity,
Cmtm7	CKLF-like MARVEL transmembrane domain containing 7(Cmtm7)	Mus musculus	GO:0002337~B-1a B cell differentiation,GO:0006935~chemotaxis,	GO:0005615~extracellular space,GO:0016020~membrane,GO:0016021~integral component of membrane,	GO:0005125~cytokine activity,
Commd10	COMM domain containing 10(Commd10)	Mus musculus	GO:0006351~transcription, DNA-templated,GO:0006355~regulation of transcription, DNA-templated,	GO:0005634~nucleus,GO:0005737~cytoplasm,
Commd4	COMM domain containing 4(Commd4)	Mus musculus	GO:0006351~transcription, DNA-templated,GO:0006355~regulation of transcription, DNA-templated,	GO:0005634~nucleus,GO:0005737~cytoplasm,
Commd8	COMM domain containing 8(Commd8)	Mus musculus	GO:0006351~transcription, DNA-templated,GO:0006355~regulation of transcription, DNA-templated,	GO:0005634~nucleus,GO:0005737~cytoplasm,
Cops2	COP9 signalosome subunit 2(Cops2)	Mus musculus	GO:0000122~negative regulation of transcription from RNA polymerase II promoter,GO:0008283~cell proliferation,GO:0010388~cullin deneddylation,GO:0022008~neurogenesis,GO:0030182~neuron differentiation,GO:0035914~skeletal muscle cell differentiation,GO:0045892~negative regulation of transcription, DNA-templated,GO:1903507~negative regulation of nucleic acid-templated transcription,	GO:0005634~nucleus,GO:0005737~cytoplasm,GO:0008180~COP9 signalosome,	GO:0003714~transcription corepressor activity,GO:0005515~protein binding,
Cops7b	COP9 signalosome subunit 7B(Cops7b)	Mus musculus	GO:0010388~cullin deneddylation,	GO:0005634~nucleus,GO:0005654~nucleoplasm,GO:0005737~cytoplasm,GO:0008180~COP9 signalosome,
Crtc1	CREB regulated transcription coactivator 1(Crtc1)	Mus musculus	GO:0006351~transcription, DNA-templated,GO:0006355~regulation of transcription, DNA-templated,GO:0007613~memory,GO:0008152~metabolic process,GO:0032793~positive regulation of CREB transcription factor activity,GO:0043153~entrainment of circadian clock by photoperiod,GO:0045944~positive regulation of transcription from RNA polymerase II promoter,GO:0048511~rhythmic process,GO:0051289~protein homot…	GO:0005634~nucleus,GO:0005654~nucleoplasm,GO:0005737~cytoplasm,GO:0005886~plasma membrane,GO:0030425~dendrite,GO:0043025~neuronal cell body,GO:0045202~synapse,	GO:0008140~cAMP response element binding protein binding,	mmu05166:HTLV-I infection,
Crebrf	CREB3 regulatory factor(Crebrf)	Mus musculus	GO:0000122~negative regulation of transcription from RNA polymerase II promoter,GO:0006351~transcription, DNA-templated,GO:0006355~regulation of transcription, DNA-templated,GO:0006810~transport,GO:0006986~response to unfolded protein,GO:0032388~positive regulation of intracellular transport,GO:0034976~response to endoplasmic reticulum stress,GO:0042711~maternal behavior,GO:0045732~positive regul…	GO:0005634~nucleus,GO:0005654~nucleoplasm,GO:0005737~cytoplasm,GO:0016604~nuclear body,	GO:0003700~transcription factor activity, sequence-specific DNA binding,GO:0043565~sequence-specific DNA binding,
Ctdsp1	CTD (carboxy-terminal domain, RNA polymerase II, polypeptide A) small phosphatase 1(Ctdsp1)	Mus musculus	GO:0001933~negative regulation of protein phosphorylation,GO:0006357~regulation of transcription from RNA polymerase II promoter,GO:0006470~protein dephosphorylation,GO:0045665~negative regulation of neuron differentiation,GO:0050768~negative regulation of neurogenesis,GO:2000134~negative regulation of G1/S transition of mitotic cell cycle,	GO:0005634~nucleus,GO:0005654~nucleoplasm,GO:0070062~extracellular exosome,	GO:0004721~phosphoprotein phosphatase activity,GO:0008420~CTD phosphatase activity,GO:0016787~hydrolase activity,GO:0016791~phosphatase activity,GO:0046872~metal ion binding,
Ctdsp2	CTD (carboxy-terminal domain, RNA polymerase II, polypeptide A) small phosphatase 2(Ctdsp2)	Mus musculus	GO:0001933~negative regulation of protein phosphorylation,GO:0006470~protein dephosphorylation,GO:2000134~negative regulation of G1/S transition of mitotic cell cycle,	GO:0005634~nucleus,	GO:0004721~phosphoprotein phosphatase activity,GO:0008420~CTD phosphatase activity,GO:0016787~hydrolase activity,GO:0016791~phosphatase activity,GO:0046872~metal ion binding,
Ctdspl2	CTD (carboxy-terminal domain, RNA polymerase II, polypeptide A) small phosphatase like 2(Ctdspl2)	Mus musculus	GO:0006470~protein dephosphorylation,GO:0030514~negative regulation of BMP signaling pathway,GO:0046827~positive regulation of protein export from nucleus,	GO:0005634~nucleus,GO:0005654~nucleoplasm,	GO:0004721~phosphoprotein phosphatase activity,GO:0016787~hydrolase activity,GO:0016791~phosphatase activity,
Ctdspl	CTD (carboxy-terminal domain, RNA polymerase II, polypeptide A) small phosphatase-like(Ctdspl)	Mus musculus	GO:0001933~negative regulation of protein phosphorylation,GO:2000134~negative regulation of G1/S transition of mitotic cell cycle,	GO:0005634~nucleus,GO:0070062~extracellular exosome,	GO:0004721~phosphoprotein phosphatase activity,GO:0016787~hydrolase activity,GO:0016791~phosphatase activity,GO:0046872~metal ion binding,
Cnep1r1	CTD nuclear envelope phosphatase 1 regulatory subunit 1(Cnep1r1)	Mus musculus	GO:0006629~lipid metabolic process,GO:0010867~positive regulation of triglyceride biosynthetic process,GO:0034504~protein localization to nucleus,GO:0035307~positive regulation of protein dephosphorylation,	GO:0005634~nucleus,GO:0005737~cytoplasm,GO:0016020~membrane,GO:0016021~integral component of membrane,GO:0031965~nuclear membrane,GO:0071595~Nem1-Spo7 phosphatase complex,
Chtf8	CTF8, chromosome transmission fidelity factor 8(Chtf8)	Mus musculus	GO:0006260~DNA replication,GO:0007049~cell cycle,GO:0007064~mitotic sister chromatid cohesion,GO:1900264~positive regulation of DNA-directed DNA polymerase activity,	GO:0005634~nucleus,GO:0031390~Ctf18 RFC-like complex,GO:0070062~extracellular exosome,	GO:0003677~DNA binding,GO:0003689~DNA clamp loader activity,GO:0043142~single-stranded DNA-dependent ATPase activity,
Cdcp2	CUB domain containing protein 2(Cdcp2)	Mus musculus		GO:0005576~extracellular region,
Cuedc1	CUE domain containing 1(Cuedc1)	Mus musculus
Cuedc2	CUE domain containing 2(Cuedc2)	Mus musculus	GO:0010936~negative regulation of macrophage cytokine production,GO:1900016~negative regulation of cytokine production involved in inflammatory response,	GO:0005634~nucleus,GO:0005654~nucleoplasm,GO:0005737~cytoplasm,GO:0031965~nuclear membrane,
Celf1	CUGBP, Elav-like family member 1(Celf1)	Mus musculus	GO:0006376~mRNA splice site selection,GO:0006397~mRNA processing,GO:0007286~spermatid development,GO:0008380~RNA splicing,GO:0040018~positive regulation of multicellular organism growth,GO:0043484~regulation of RNA splicing,	GO:0005634~nucleus,GO:0005654~nucleoplasm,GO:0005737~cytoplasm,GO:0016020~membrane,	GO:0000166~nucleotide binding,GO:0003676~nucleic acid binding,GO:0003723~RNA binding,GO:0003729~mRNA binding,GO:0031369~translation initiation factor binding,GO:0042835~BRE binding,
Celf2	CUGBP, Elav-like family member 2(Celf2)	Mus musculus	GO:0006376~mRNA splice site selection,GO:0006397~mRNA processing,	GO:0005634~nucleus,GO:0005737~cytoplasm,	GO:0000166~nucleotide binding,GO:0003676~nucleic acid binding,GO:0003723~RNA binding,GO:0044822~poly(A) RNA binding,
Celf4	CUGBP, Elav-like family member 4(Celf4)	Mus musculus	GO:0000380~alternative mRNA splicing, via spliceosome,GO:0000381~regulation of alternative mRNA splicing, via spliceosome,GO:0006376~mRNA splice site selection,GO:0006397~mRNA processing,GO:0008380~RNA splicing,GO:0048025~negative regulation of mRNA splicing, via spliceosome,GO:0048026~positive regulation of mRNA splicing, via spliceosome,GO:0090394~negative regulation of excitatory postsynaptic …	GO:0005634~nucleus,GO:0005737~cytoplasm,	GO:0000166~nucleotide binding,GO:0003676~nucleic acid binding,GO:0003723~RNA binding,GO:0003729~mRNA binding,GO:0042835~BRE binding,
Celf5	CUGBP, Elav-like family member 5(Celf5)	Mus musculus			GO:0000166~nucleotide binding,GO:0003676~nucleic acid binding,
Cwc22	CWC22 spliceosome-associated protein(Cwc22)	Mus musculus	GO:0000398~mRNA splicing, via spliceosome,GO:0006397~mRNA processing,GO:0008380~RNA splicing,	GO:0005634~nucleus,GO:0005654~nucleoplasm,GO:0005681~spliceosomal complex,GO:0005737~cytoplasm,GO:0005794~Golgi apparatus,GO:0016607~nuclear speck,GO:0071006~U2-type catalytic step 1 spliceosome,GO:0071013~catalytic step 2 spliceosome,	GO:0003723~RNA binding,
Cwf19l1	CWF19-like 1, cell cycle control (S. pombe)(Cwf19l1)	Mus musculus			GO:0003824~catalytic activity,
Cwf19l2	CWF19-like 2, cell cycle control (S. pombe)(Cwf19l2)	Mus musculus			GO:0003824~catalytic activity,
Clmp	CXADR-like membrane protein(Clmp)	Mus musculus	GO:0048565~digestive tract development,	GO:0005881~cytoplasmic microtubule,GO:0005886~plasma membrane,GO:0005923~bicellular tight junction,GO:0009986~cell surface,GO:0016020~membrane,GO:0016021~integral component of membrane,GO:0030054~cell junction,GO:0070062~extracellular exosome,
Cyld	CYLD lysine 63 deubiquitinase(Cyld)	Mus musculus	GO:0006508~proteolysis,GO:0006511~ubiquitin-dependent protein catabolic process,GO:0007346~regulation of mitotic cell cycle,GO:0010803~regulation of tumor necrosis factor-mediated signaling pathway,GO:0016055~Wnt signaling pathway,GO:0016579~protein deubiquitination,GO:0032088~negative regulation of NF-kappaB transcription factor activity,GO:0042347~negative regulation of NF-kappaB import into nu…	GO:0005737~cytoplasm,GO:0005813~centrosome,GO:0005819~spindle,GO:0005829~cytosol,GO:0005856~cytoskeleton,GO:0005874~microtubule,GO:0005881~cytoplasmic microtubule,GO:0005886~plasma membrane,GO:0016020~membrane,GO:0030496~midbody,GO:0031234~extrinsic component of cytoplasmic side of plasma membrane,GO:0036064~ciliary basal body,GO:0042995~cell projection,GO:0048471~perinuclear region of cytoplasm,…	GO:0004843~thiol-dependent ubiquitin-specific protease activity,GO:0005515~protein binding,GO:0008233~peptidase activity,GO:0008234~cysteine-type peptidase activity,GO:0008270~zinc ion binding,GO:0016787~hydrolase activity,GO:0019901~protein kinase binding,GO:0036459~thiol-dependent ubiquitinyl hydrolase activity,GO:0046872~metal ion binding,GO:0061578~Lys63-specific deubiquitinase activity,GO:00…	mmu04380:Osteoclast differentiation,mmu04622:RIG-I-like receptor signaling pathway,
Camkv	CaM kinase-like vesicle-associated(Camkv)	Mus musculus	GO:0006468~protein phosphorylation,	GO:0005886~plasma membrane,GO:0016020~membrane,GO:0030659~cytoplasmic vesicle membrane,GO:0031410~cytoplasmic vesicle,	GO:0004672~protein kinase activity,GO:0005516~calmodulin binding,GO:0005524~ATP binding,
Cblb	Casitas B-lineage lymphoma b(Cblb)	Mus musculus	GO:0002669~positive regulation of T cell anergy,GO:0006508~proteolysis,GO:0006955~immune response,GO:0007165~signal transduction,GO:0007166~cell surface receptor signaling pathway,GO:0007173~epidermal growth factor receptor signaling pathway,GO:0007175~negative regulation of epidermal growth factor-activated receptor activity,GO:0016567~protein ubiquitination,GO:0023051~regulation of signaling,GO…	GO:0005634~nucleus,GO:0005654~nucleoplasm,GO:0005737~cytoplasm,GO:0005886~plasma membrane,GO:0045121~membrane raft,	GO:0001784~phosphotyrosine binding,GO:0004842~ubiquitin-protein transferase activity,GO:0004871~signal transducer activity,GO:0005509~calcium ion binding,GO:0008270~zinc ion binding,GO:0016874~ligase activity,GO:0017124~SH3 domain binding,GO:0019901~protein kinase binding,GO:0030971~receptor tyrosine kinase binding,GO:0046872~metal ion binding,GO:0061630~ubiquitin protein ligase activity,	mmu04012:ErbB signaling pathway,mmu04120:Ubiquitin mediated proteolysis,mmu04144:Endocytosis,mmu04910:Insulin signaling pathway,mmu05100:Bacterial invasion of epithelial cells,mmu05200:Pathways in cancer,mmu05205:Proteoglycans in cancer,mmu05220:Chronic myeloid leukemia,
Cbl	Casitas B-lineage lymphoma(Cbl)	Mus musculus	GO:0006468~protein phosphorylation,GO:0006508~proteolysis,GO:0006974~cellular response to DNA damage stimulus,GO:0007166~cell surface receptor signaling pathway,GO:0007173~epidermal growth factor receptor signaling pathway,GO:0007175~negative regulation of epidermal growth factor-activated receptor activity,GO:0014068~positive regulation of phosphatidylinositol 3-kinase signaling,GO:0014823~respo…	GO:0005634~nucleus,GO:0005737~cytoplasm,GO:0005886~plasma membrane,GO:0005913~cell-cell adherens junction,GO:0016020~membrane,GO:0016600~flotillin complex,GO:0030426~growth cone,GO:0045121~membrane raft,GO:0048471~perinuclear region of cytoplasm,	GO:0001784~phosphotyrosine binding,GO:0004842~ubiquitin-protein transferase activity,GO:0004871~signal transducer activity,GO:0005509~calcium ion binding,GO:0005515~protein binding,GO:0008270~zinc ion binding,GO:0016874~ligase activity,GO:0017124~SH3 domain binding,GO:0019899~enzyme binding,GO:0019901~protein kinase binding,GO:0030971~receptor tyrosine kinase binding,GO:0036312~phosphatidylinosit…	mmu04012:ErbB signaling pathway,mmu04120:Ubiquitin mediated proteolysis,mmu04144:Endocytosis,mmu04910:Insulin signaling pathway,mmu05100:Bacterial invasion of epithelial cells,mmu05200:Pathways in cancer,mmu05205:Proteoglycans in cancer,mmu05220:Chronic myeloid leukemia,
Cited2	Cbp/p300-interacting transactivator, with Glu/Asp-rich carboxy-terminal domain, 2(Cited2)	Mus musculus	GO:0000122~negative regulation of transcription from RNA polymerase II promoter,GO:0001568~blood vessel development,GO:0001570~vasculogenesis,GO:0001658~branching involved in ureteric bud morphogenesis,GO:0001666~response to hypoxia,GO:0001701~in utero embryonic development,GO:0001822~kidney development,GO:0001829~trophectodermal cell differentiation,GO:0001841~neural tube formation,GO:0001843~ne…	GO:0000790~nuclear chromatin,GO:0005634~nucleus,GO:0005737~cytoplasm,	GO:0001102~RNA polymerase II activating transcription factor binding,GO:0001105~RNA polymerase II transcription coactivator activity,GO:0001106~RNA polymerase II transcription corepressor activity,GO:0003682~chromatin binding,GO:0003700~transcription factor activity, sequence-specific DNA binding,GO:0003712~transcription cofactor activity,GO:0003713~transcription coactivator activity,GO:0003714~t…
Cited4	Cbp/p300-interacting transactivator, with Glu/Asp-rich carboxy-terminal domain, 4(Cited4)	Mus musculus	GO:0006351~transcription, DNA-templated,GO:0006355~regulation of transcription, DNA-templated,GO:0006357~regulation of transcription from RNA polymerase II promoter,GO:0032502~developmental process,GO:0043627~response to estrogen,GO:0045893~positive regulation of transcription, DNA-templated,	GO:0005634~nucleus,GO:0005737~cytoplasm,	GO:0001105~RNA polymerase II transcription coactivator activity,GO:0003713~transcription coactivator activity,
Chac1	ChaC, cation transport regulator 1(Chac1)	Mus musculus	GO:0006751~glutathione catabolic process,GO:0006915~apoptotic process,GO:0006986~response to unfolded protein,GO:0007219~Notch signaling pathway,GO:0007399~nervous system development,GO:0010955~negative regulation of protein processing,GO:0022008~neurogenesis,GO:0045746~negative regulation of Notch signaling pathway,GO:0070059~intrinsic apoptotic signaling pathway in response to endoplasmic retic…	GO:0005622~intracellular,GO:0005737~cytoplasm,GO:0005794~Golgi apparatus,GO:0005802~trans-Golgi network,GO:0005829~cytosol,	GO:0003839~gamma-glutamylcyclotransferase activity,GO:0005112~Notch binding,GO:0016740~transferase activity,GO:0016746~transferase activity, transferring acyl groups,
Clpb	ClpB caseinolytic peptidase B(Clpb)	Mus musculus	GO:0034605~cellular response to heat,	GO:0005739~mitochondrion,	GO:0000166~nucleotide binding,GO:0005524~ATP binding,GO:0016787~hydrolase activity,GO:0016887~ATPase activity,
Cnksr3	Cnksr family member 3(Cnksr3)	Mus musculus	GO:0009966~regulation of signal transduction,GO:0010765~positive regulation of sodium ion transport,GO:0033137~negative regulation of peptidyl-serine phosphorylation,GO:0070373~negative regulation of ERK1 and ERK2 cascade,GO:2000651~positive regulation of sodium ion transmembrane transporter activity,	GO:0005737~cytoplasm,GO:0016020~membrane,
Cobll1	Cobl-like 1(Cobll1)	Mus musculus	GO:0030041~actin filament polymerization,GO:0051639~actin filament network formation,GO:0098609~cell-cell adhesion,	GO:0005913~cell-cell adherens junction,GO:0070062~extracellular exosome,	GO:0003785~actin monomer binding,GO:0098641~cadherin binding involved in cell-cell adhesion,
Cramp1l	Crm, cramped-like (Drosophila)(Cramp1l)	Mus musculus		GO:0005634~nucleus,	GO:0003677~DNA binding,GO:0003682~chromatin binding,
D2hgdh	D-2-hydroxyglutarate dehydrogenase(D2hgdh)	Mus musculus	GO:0010042~response to manganese ion,GO:0010043~response to zinc ion,GO:0019516~lactate oxidation,GO:0022904~respiratory electron transport chain,GO:0032025~response to cobalt ion,GO:0032026~response to magnesium ion,GO:0044267~cellular protein metabolic process,GO:0051592~response to calcium ion,GO:0055114~oxidation-reduction process,	GO:0005739~mitochondrion,	GO:0003824~catalytic activity,GO:0004458~D-lactate dehydrogenase (cytochrome) activity,GO:0016491~oxidoreductase activity,GO:0016614~oxidoreductase activity, acting on CH-OH group of donors,GO:0050660~flavin adenine dinucleotide binding,GO:0051990~(R)-2-hydroxyglutarate dehydrogenase activity,GO:0071949~FAD binding,
Dao	D-amino acid oxidase(Dao)	Mus musculus	GO:0006551~leucine metabolic process,GO:0006562~proline catabolic process,GO:0036088~D-serine catabolic process,GO:0042416~dopamine biosynthetic process,GO:0046416~D-amino acid metabolic process,GO:0055114~oxidation-reduction process,GO:0055130~D-alanine catabolic process,GO:0070178~D-serine metabolic process,	GO:0005741~mitochondrial outer membrane,GO:0005777~peroxisome,GO:0005778~peroxisomal membrane,GO:0005829~cytosol,	GO:0003884~D-amino-acid oxidase activity,GO:0005102~receptor binding,GO:0016491~oxidoreductase activity,GO:0046983~protein dimerization activity,GO:0048037~cofactor binding,GO:0071949~FAD binding,	mmu00260:Glycine, serine and threonine metabolism,mmu00330:Arginine and proline metabolism,mmu00472:D-Arginine and D-ornithine metabolism,mmu01100:Metabolic pathways,mmu01130:Biosynthesis of antibiotics,mmu04146:Peroxisome,
Ddo	D-aspartate oxidase(Ddo)	Mus musculus	GO:0006531~aspartate metabolic process,GO:0007320~insemination,GO:0007625~grooming behavior,GO:0019478~D-amino acid catabolic process,GO:0042445~hormone metabolic process,GO:0046416~D-amino acid metabolic process,GO:0055114~oxidation-reduction process,	GO:0005777~peroxisome,	GO:0003884~D-amino-acid oxidase activity,GO:0005102~receptor binding,GO:0008445~D-aspartate oxidase activity,GO:0016491~oxidoreductase activity,GO:0048037~cofactor binding,GO:0071949~FAD binding,	mmu00250:Alanine, aspartate and glutamate metabolism,mmu04146:Peroxisome,
Dtd2	D-tyrosyl-tRNA deacylase 2(Dtd2)	Mus musculus	GO:0006399~tRNA metabolic process,GO:0019478~D-amino acid catabolic process,	GO:0005737~cytoplasm,	GO:0002161~aminoacyl-tRNA editing activity,GO:0016787~hydrolase activity,GO:0016788~hydrolase activity, acting on ester bonds,GO:0051500~D-tyrosyl-tRNA(Tyr) deacylase activity,
Dpf1	D4, zinc and double PHD fingers family 1(Dpf1)	Mus musculus	GO:0006351~transcription, DNA-templated,GO:0006355~regulation of transcription, DNA-templated,GO:0007399~nervous system development,	GO:0005634~nucleus,GO:0005737~cytoplasm,GO:0071565~nBAF complex,	GO:0003676~nucleic acid binding,GO:0008270~zinc ion binding,GO:0046872~metal ion binding,
Dpf2	D4, zinc and double PHD fingers family 2(Dpf2)	Mus musculus	GO:0006351~transcription, DNA-templated,GO:0006355~regulation of transcription, DNA-templated,GO:0006915~apoptotic process,	GO:0000790~nuclear chromatin,GO:0005634~nucleus,GO:0005654~nucleoplasm,GO:0005737~cytoplasm,GO:0005813~centrosome,GO:0043231~intracellular membrane-bounded organelle,GO:0090544~BAF-type complex,	GO:0000978~RNA polymerase II core promoter proximal region sequence-specific DNA binding,GO:0003676~nucleic acid binding,GO:0008270~zinc ion binding,GO:0046872~metal ion binding,
Dpf3	D4, zinc and double PHD fingers, family 3(Dpf3)	Mus musculus	GO:0002230~positive regulation of defense response to virus by host,GO:0006351~transcription, DNA-templated,GO:0006355~regulation of transcription, DNA-templated,GO:0007399~nervous system development,GO:0016569~covalent chromatin modification,GO:0098779~mitophagy in response to mitochondrial depolarization,GO:0098792~xenophagy,	GO:0005634~nucleus,GO:0071565~nBAF complex,	GO:0003676~nucleic acid binding,GO:0008270~zinc ion binding,GO:0046872~metal ion binding,
Dzip1l	DAZ interacting protein 1-like(Dzip1l)	Mus musculus	GO:0042384~cilium assembly,GO:0060271~cilium morphogenesis,	GO:0005737~cytoplasm,GO:0005814~centriole,GO:0005856~cytoskeleton,GO:0005929~cilium,GO:0036064~ciliary basal body,GO:0042995~cell projection,	GO:0046872~metal ion binding,
Dzip3	DAZ interacting protein 3, zinc finger(Dzip3)	Mus musculus	GO:0000209~protein polyubiquitination,GO:0016567~protein ubiquitination,GO:0042787~protein ubiquitination involved in ubiquitin-dependent protein catabolic process,GO:0043161~proteasome-mediated ubiquitin-dependent protein catabolic process,	GO:0005737~cytoplasm,	GO:0003723~RNA binding,GO:0004842~ubiquitin-protein transferase activity,GO:0008270~zinc ion binding,GO:0016874~ligase activity,GO:0019902~phosphatase binding,GO:0031593~polyubiquitin binding,GO:0044822~poly(A) RNA binding,GO:0046872~metal ion binding,GO:0061630~ubiquitin protein ligase activity,
Dcun1d2	DCN1, defective in cullin neddylation 1, domain containing 2 (S. cerevisiae)(Dcun1d2)	Mus musculus	GO:0045116~protein neddylation,GO:0051443~positive regulation of ubiquitin-protein transferase activity,	GO:0000151~ubiquitin ligase complex,	GO:0031624~ubiquitin conjugating enzyme binding,GO:0032182~ubiquitin-like protein binding,GO:0097602~cullin family protein binding,
Dcun1d3	DCN1, defective in cullin neddylation 1, domain containing 3 (S. cerevisiae)(Dcun1d3)	Mus musculus	GO:0009314~response to radiation,GO:0010225~response to UV-C,GO:0010332~response to gamma radiation,GO:0030308~negative regulation of cell growth,GO:0043065~positive regulation of apoptotic process,GO:0045116~protein neddylation,GO:0051443~positive regulation of ubiquitin-protein transferase activity,	GO:0000151~ubiquitin ligase complex,GO:0005737~cytoplasm,GO:0005886~plasma membrane,GO:0016020~membrane,GO:0048471~perinuclear region of cytoplasm,	GO:0031624~ubiquitin conjugating enzyme binding,GO:0032182~ubiquitin-like protein binding,GO:0097602~cullin family protein binding,
Dcaf11	DDB1 and CUL4 associated factor 11(Dcaf11)	Mus musculus	GO:0016567~protein ubiquitination,	GO:0005654~nucleoplasm,GO:0080008~Cul4-RING E3 ubiquitin ligase complex,
Dcaf12	DDB1 and CUL4 associated factor 12(Dcaf12)	Mus musculus	GO:0016567~protein ubiquitination,	GO:0005737~cytoplasm,GO:0005813~centrosome,GO:0005856~cytoskeleton,GO:0080008~Cul4-RING E3 ubiquitin ligase complex,
Dcaf6	DDB1 and CUL4 associated factor 6(Dcaf6)	Mus musculus	GO:0016567~protein ubiquitination,GO:0045944~positive regulation of transcription from RNA polymerase II promoter,	GO:0005634~nucleus,GO:0005737~cytoplasm,GO:0005925~focal adhesion,GO:0080008~Cul4-RING E3 ubiquitin ligase complex,	GO:0030374~ligand-dependent nuclear receptor transcription coactivator activity,
Dcaf8	DDB1 and CUL4 associated factor 8(Dcaf8)	Mus musculus	GO:0016567~protein ubiquitination,	GO:0005634~nucleus,GO:0005737~cytoplasm,GO:0080008~Cul4-RING E3 ubiquitin ligase complex,
Ddhd2	DDHD domain containing 2(Ddhd2)	Mus musculus	GO:0006629~lipid metabolic process,GO:0006888~ER to Golgi vesicle-mediated transport,GO:0007626~locomotory behavior,GO:0008542~visual learning,GO:0016042~lipid catabolic process,GO:0019433~triglyceride catabolic process,GO:0034389~lipid particle organization,GO:0090141~positive regulation of mitochondrial fission,	GO:0005737~cytoplasm,GO:0005793~endoplasmic reticulum-Golgi intermediate compartment,GO:0005794~Golgi apparatus,GO:0005815~microtubule organizing center,GO:0005829~cytosol,GO:0016020~membrane,GO:0030134~ER to Golgi transport vesicle,	GO:0004620~phospholipase activity,GO:0004806~triglyceride lipase activity,GO:0016787~hydrolase activity,GO:0046872~metal ion binding,
Ddx18	DEAD (Asp-Glu-Ala-Asp) box polypeptide 18(Ddx18)	Mus musculus	GO:0010501~RNA secondary structure unwinding,GO:0071392~cellular response to estradiol stimulus,	GO:0005634~nucleus,GO:0005694~chromosome,GO:0005730~nucleolus,GO:0016020~membrane,	GO:0000166~nucleotide binding,GO:0003676~nucleic acid binding,GO:0003723~RNA binding,GO:0004004~ATP-dependent RNA helicase activity,GO:0004386~helicase activity,GO:0005524~ATP binding,GO:0016787~hydrolase activity,GO:0044822~poly(A) RNA binding,
Ddx19b	DEAD (Asp-Glu-Ala-Asp) box polypeptide 19b(Ddx19b)	Mus musculus	GO:0006406~mRNA export from nucleus,GO:0010043~response to zinc ion,GO:0010501~RNA secondary structure unwinding,GO:0043065~positive regulation of apoptotic process,	GO:0005634~nucleus,GO:0005737~cytoplasm,GO:0016020~membrane,GO:0070062~extracellular exosome,	GO:0003676~nucleic acid binding,GO:0004004~ATP-dependent RNA helicase activity,GO:0005524~ATP binding,
Ddx21	DEAD (Asp-Glu-Ala-Asp) box polypeptide 21(Ddx21)	Mus musculus	GO:0001649~osteoblast differentiation,GO:0006351~transcription, DNA-templated,GO:0006364~rRNA processing,GO:0006366~transcription from RNA polymerase II promoter,GO:0009615~response to virus,GO:0010501~RNA secondary structure unwinding,GO:0043330~response to exogenous dsRNA,	GO:0005634~nucleus,GO:0005654~nucleoplasm,GO:0005730~nucleolus,GO:0016020~membrane,	GO:0000166~nucleotide binding,GO:0003676~nucleic acid binding,GO:0003723~RNA binding,GO:0003724~RNA helicase activity,GO:0003725~double-stranded RNA binding,GO:0004004~ATP-dependent RNA helicase activity,GO:0004386~helicase activity,GO:0005515~protein binding,GO:0005524~ATP binding,GO:0016787~hydrolase activity,GO:0019843~rRNA binding,GO:0030515~snoRNA binding,GO:0044822~poly(A) RNA binding,GO:00…
Ddx28	DEAD (Asp-Glu-Ala-Asp) box polypeptide 28(Ddx28)	Mus musculus	GO:0010501~RNA secondary structure unwinding,GO:0042254~ribosome biogenesis,GO:1902775~mitochondrial large ribosomal subunit assembly,	GO:0005634~nucleus,GO:0005730~nucleolus,GO:0005737~cytoplasm,GO:0005739~mitochondrion,GO:0035770~ribonucleoprotein granule,GO:0042645~mitochondrial nucleoid,	GO:0000166~nucleotide binding,GO:0003676~nucleic acid binding,GO:0003723~RNA binding,GO:0004004~ATP-dependent RNA helicase activity,GO:0004386~helicase activity,GO:0005524~ATP binding,GO:0016787~hydrolase activity,GO:0019843~rRNA binding,GO:0044822~poly(A) RNA binding,
Ddx41	DEAD (Asp-Glu-Ala-Asp) box polypeptide 41(Ddx41)	Mus musculus	GO:0000398~mRNA splicing, via spliceosome,GO:0006397~mRNA processing,GO:0008283~cell proliferation,GO:0008380~RNA splicing,GO:0010501~RNA secondary structure unwinding,GO:0030154~cell differentiation,GO:0035458~cellular response to interferon-beta,GO:0045944~positive regulation of transcription from RNA polymerase II promoter,GO:0051607~defense response to virus,	GO:0005634~nucleus,GO:0005681~spliceosomal complex,GO:0005783~endoplasmic reticulum,GO:0016020~membrane,GO:0071013~catalytic step 2 spliceosome,	GO:0000166~nucleotide binding,GO:0003676~nucleic acid binding,GO:0003677~DNA binding,GO:0003723~RNA binding,GO:0004004~ATP-dependent RNA helicase activity,GO:0004386~helicase activity,GO:0005515~protein binding,GO:0005524~ATP binding,GO:0016787~hydrolase activity,GO:0044822~poly(A) RNA binding,GO:0046872~metal ion binding,
Ddx49	DEAD (Asp-Glu-Ala-Asp) box polypeptide 49(Ddx49)	Mus musculus	GO:0010501~RNA secondary structure unwinding,		GO:0000166~nucleotide binding,GO:0003676~nucleic acid binding,GO:0003723~RNA binding,GO:0004004~ATP-dependent RNA helicase activity,GO:0004386~helicase activity,GO:0005524~ATP binding,GO:0016787~hydrolase activity,GO:0044822~poly(A) RNA binding,
Ddx51	DEAD (Asp-Glu-Ala-Asp) box polypeptide 51(Ddx51)	Mus musculus	GO:0006364~rRNA processing,GO:0010501~RNA secondary structure unwinding,GO:0042254~ribosome biogenesis,	GO:0005634~nucleus,GO:0005730~nucleolus,GO:0016020~membrane,	GO:0000166~nucleotide binding,GO:0003676~nucleic acid binding,GO:0003723~RNA binding,GO:0004004~ATP-dependent RNA helicase activity,GO:0004386~helicase activity,GO:0005524~ATP binding,GO:0016787~hydrolase activity,GO:0044822~poly(A) RNA binding,
Ddx54	DEAD (Asp-Glu-Ala-Asp) box polypeptide 54(Ddx54)	Mus musculus	GO:0006351~transcription, DNA-templated,GO:0006355~regulation of transcription, DNA-templated,GO:0006396~RNA processing,GO:0010501~RNA secondary structure unwinding,GO:0016070~RNA metabolic process,	GO:0005634~nucleus,GO:0005730~nucleolus,GO:0016020~membrane,	GO:0000166~nucleotide binding,GO:0003676~nucleic acid binding,GO:0003714~transcription corepressor activity,GO:0003723~RNA binding,GO:0004004~ATP-dependent RNA helicase activity,GO:0004386~helicase activity,GO:0005102~receptor binding,GO:0005524~ATP binding,GO:0016787~hydrolase activity,GO:0030331~estrogen receptor binding,GO:0044822~poly(A) RNA binding,
Ddx55	DEAD (Asp-Glu-Ala-Asp) box polypeptide 55(Ddx55)	Mus musculus	GO:0010501~RNA secondary structure unwinding,	GO:0016020~membrane,	GO:0000166~nucleotide binding,GO:0003676~nucleic acid binding,GO:0003723~RNA binding,GO:0004004~ATP-dependent RNA helicase activity,GO:0004386~helicase activity,GO:0005524~ATP binding,GO:0016787~hydrolase activity,GO:0044822~poly(A) RNA binding,
Ddx56	DEAD (Asp-Glu-Ala-Asp) box polypeptide 56(Ddx56)	Mus musculus	GO:0006364~rRNA processing,GO:0010501~RNA secondary structure unwinding,GO:0010976~positive regulation of neuron projection development,GO:0042254~ribosome biogenesis,	GO:0005634~nucleus,GO:0005730~nucleolus,GO:0016020~membrane,	GO:0000166~nucleotide binding,GO:0003676~nucleic acid binding,GO:0003723~RNA binding,GO:0004004~ATP-dependent RNA helicase activity,GO:0004386~helicase activity,GO:0005524~ATP binding,GO:0016787~hydrolase activity,GO:0044822~poly(A) RNA binding,
Ddx58	DEAD (Asp-Glu-Ala-Asp) box polypeptide 58(Ddx58)	Mus musculus	GO:0002230~positive regulation of defense response to virus by host,GO:0002376~immune system process,GO:0009597~detection of virus,GO:0009615~response to virus,GO:0010628~positive regulation of gene expression,GO:0030334~regulation of cell migration,GO:0032480~negative regulation of type I interferon production,GO:0032725~positive regulation of granulocyte macrophage colony-stimulating factor pro…	GO:0005737~cytoplasm,GO:0005829~cytosol,GO:0005856~cytoskeleton,GO:0005886~plasma membrane,GO:0005923~bicellular tight junction,GO:0015629~actin cytoskeleton,GO:0016020~membrane,GO:0030054~cell junction,GO:0032587~ruffle membrane,GO:0042995~cell projection,	GO:0000166~nucleotide binding,GO:0003676~nucleic acid binding,GO:0003677~DNA binding,GO:0003690~double-stranded DNA binding,GO:0003723~RNA binding,GO:0003725~double-stranded RNA binding,GO:0003727~single-stranded RNA binding,GO:0004386~helicase activity,GO:0005515~protein binding,GO:0005524~ATP binding,GO:0008270~zinc ion binding,GO:0016787~hydrolase activity,GO:0016817~hydrolase activity, acting…	mmu04064:NF-kappa B signaling pathway,mmu04622:RIG-I-like receptor signaling pathway,mmu04623:Cytosolic DNA-sensing pathway,mmu05160:Hepatitis C,mmu05161:Hepatitis B,mmu05162:Measles,mmu05164:Influenza A,mmu05168:Herpes simplex infection,mmu05169:Epstein-Barr virus infection,
Ddx6	DEAD (Asp-Glu-Ala-Asp) box polypeptide 6(Ddx6)	Mus musculus	GO:0006417~regulation of translation,GO:0007283~spermatogenesis,GO:0010501~RNA secondary structure unwinding,GO:0019074~viral RNA genome packaging,GO:0019827~stem cell population maintenance,GO:0033962~cytoplasmic mRNA processing body assembly,GO:0045665~negative regulation of neuron differentiation,GO:0098609~cell-cell adhesion,	GO:0000792~heterochromatin,GO:0000932~cytoplasmic mRNA processing body,GO:0001520~outer dense fiber,GO:0005634~nucleus,GO:0005730~nucleolus,GO:0005737~cytoplasm,GO:0005739~mitochondrion,GO:0005913~cell-cell adherens junction,GO:0010494~cytoplasmic stress granule,GO:0016020~membrane,GO:0016442~RISC complex,GO:0043186~P granule,GO:0043231~intracellular membrane-bounded organelle,GO:0097227~sperm an…	GO:0000166~nucleotide binding,GO:0003676~nucleic acid binding,GO:0003723~RNA binding,GO:0004004~ATP-dependent RNA helicase activity,GO:0004386~helicase activity,GO:0005524~ATP binding,GO:0016787~hydrolase activity,GO:0019904~protein domain specific binding,GO:0044822~poly(A) RNA binding,GO:0098641~cadherin binding involved in cell-cell adhesion,	mmu03018:RNA degradation,
Ddx11	DEAD/H (Asp-Glu-Ala-Asp/His) box helicase 11(Ddx11)	Mus musculus	GO:0006139~nucleobase-containing compound metabolic process,GO:0006974~cellular response to DNA damage stimulus,GO:0007049~cell cycle,GO:0007062~sister chromatid cohesion,GO:0031297~replication fork processing,GO:0032079~positive regulation of endodeoxyribonuclease activity,GO:0032091~negative regulation of protein binding,GO:0032508~DNA duplex unwinding,GO:0035563~positive regulation of chromati…	GO:0000790~nuclear chromatin,GO:0000922~spindle pole,GO:0005634~nucleus,GO:0005654~nucleoplasm,GO:0005730~nucleolus,GO:0005813~centrosome,GO:0030496~midbody,GO:0031390~Ctf18 RFC-like complex,GO:0070062~extracellular exosome,	GO:0000166~nucleotide binding,GO:0003676~nucleic acid binding,GO:0003677~DNA binding,GO:0003682~chromatin binding,GO:0003688~DNA replication origin binding,GO:0003690~double-stranded DNA binding,GO:0003697~single-stranded DNA binding,GO:0003723~RNA binding,GO:0003727~single-stranded RNA binding,GO:0004003~ATP-dependent DNA helicase activity,GO:0004386~helicase activity,GO:0005524~ATP binding,GO:0…
Dhx15	DEAH (Asp-Glu-Ala-His) box polypeptide 15(Dhx15)	Mus musculus	GO:0000398~mRNA splicing, via spliceosome,GO:0006397~mRNA processing,GO:0008380~RNA splicing,GO:0009636~response to toxic substance,GO:0043279~response to alkaloid,	GO:0005634~nucleus,GO:0005681~spliceosomal complex,GO:0005689~U12-type spliceosomal complex,GO:0005730~nucleolus,GO:0005737~cytoplasm,GO:0071008~U2-type post-mRNA release spliceosomal complex,	GO:0000166~nucleotide binding,GO:0003676~nucleic acid binding,GO:0003725~double-stranded RNA binding,GO:0004004~ATP-dependent RNA helicase activity,GO:0004386~helicase activity,GO:0005524~ATP binding,GO:0008026~ATP-dependent helicase activity,GO:0016787~hydrolase activity,GO:0044822~poly(A) RNA binding,	mmu03040:Spliceosome,
Dhx33	DEAH (Asp-Glu-Ala-His) box polypeptide 33(Dhx33)	Mus musculus	GO:0006396~RNA processing,GO:0045943~positive regulation of transcription from RNA polymerase I promoter,	GO:0005634~nucleus,GO:0005654~nucleoplasm,GO:0005730~nucleolus,GO:0005737~cytoplasm,	GO:0000166~nucleotide binding,GO:0000182~rDNA binding,GO:0003676~nucleic acid binding,GO:0004004~ATP-dependent RNA helicase activity,GO:0004386~helicase activity,GO:0005524~ATP binding,GO:0008026~ATP-dependent helicase activity,GO:0016787~hydrolase activity,GO:0033613~activating transcription factor binding,GO:0044822~poly(A) RNA binding,
Dhx35	DEAH (Asp-Glu-Ala-His) box polypeptide 35(Dhx35)	Mus musculus	GO:0006396~RNA processing,	GO:0005681~spliceosomal complex,GO:0005737~cytoplasm,GO:0071013~catalytic step 2 spliceosome,	GO:0003676~nucleic acid binding,GO:0004004~ATP-dependent RNA helicase activity,GO:0005524~ATP binding,GO:0008026~ATP-dependent helicase activity,GO:0044822~poly(A) RNA binding,
Dhx36	DEAH (Asp-Glu-Ala-His) box polypeptide 36(Dhx36)	Mus musculus	GO:0001503~ossification,GO:0006351~transcription, DNA-templated,GO:0006355~regulation of transcription, DNA-templated,GO:0006396~RNA processing,GO:0009615~response to virus,GO:0010501~RNA secondary structure unwinding,GO:0032206~positive regulation of telomere maintenance,GO:0043330~response to exogenous dsRNA,GO:0045944~positive regulation of transcription from RNA polymerase II promoter,	GO:0000781~chromosome, telomeric region,GO:0005634~nucleus,GO:0005694~chromosome,GO:0005737~cytoplasm,GO:0070062~extracellular exosome,	GO:0000166~nucleotide binding,GO:0001047~core promoter binding,GO:0002151~G-quadruplex RNA binding,GO:0003676~nucleic acid binding,GO:0003677~DNA binding,GO:0003723~RNA binding,GO:0003725~double-stranded RNA binding,GO:0004004~ATP-dependent RNA helicase activity,GO:0004386~helicase activity,GO:0005515~protein binding,GO:0005524~ATP binding,GO:0008026~ATP-dependent helicase activity,GO:0008094~DNA…	mmu03018:RNA degradation,
Dennd1b	DENN/MADD domain containing 1B(Dennd1b)	Mus musculus	GO:0006810~transport,GO:0015031~protein transport,GO:0032456~endocytic recycling,GO:0035745~T-helper 2 cell cytokine production,GO:0043547~positive regulation of GTPase activity,GO:0050776~regulation of immune response,GO:0050852~T cell receptor signaling pathway,	GO:0005737~cytoplasm,GO:0005829~cytosol,GO:0030136~clathrin-coated vesicle,GO:0031410~cytoplasmic vesicle,	GO:0005085~guanyl-nucleotide exchange factor activity,GO:0017112~Rab guanyl-nucleotide exchange factor activity,GO:0017137~Rab GTPase binding,
Dennd2a	DENN/MADD domain containing 2A(Dennd2a)	Mus musculus	GO:0006810~transport,GO:0015031~protein transport,GO:0042147~retrograde transport, endosome to Golgi,	GO:0005622~intracellular,GO:0005623~cell,GO:0005737~cytoplasm,GO:0005829~cytosol,GO:0005856~cytoskeleton,GO:0015629~actin cytoskeleton,	GO:0005085~guanyl-nucleotide exchange factor activity,GO:0017112~Rab guanyl-nucleotide exchange factor activity,
Dennd4b	DENN/MADD domain containing 4B(Dennd4b)	Mus musculus	GO:0032483~regulation of Rab protein signal transduction,	GO:0005634~nucleus,GO:0005794~Golgi apparatus,	GO:0005085~guanyl-nucleotide exchange factor activity,GO:0017112~Rab guanyl-nucleotide exchange factor activity,
Dennd6a	DENN/MADD domain containing 6A(Dennd6a)	Mus musculus	GO:0043547~positive regulation of GTPase activity,GO:2000049~positive regulation of cell-cell adhesion mediated by cadherin,	GO:0005737~cytoplasm,GO:0005768~endosome,GO:0043231~intracellular membrane-bounded organelle,GO:0055037~recycling endosome,	GO:0005085~guanyl-nucleotide exchange factor activity,GO:0017112~Rab guanyl-nucleotide exchange factor activity,
Dennd6b	DENN/MADD domain containing 6B(Dennd6b)	Mus musculus	GO:0043547~positive regulation of GTPase activity,	GO:0005737~cytoplasm,GO:0005768~endosome,GO:0055037~recycling endosome,	GO:0005085~guanyl-nucleotide exchange factor activity,GO:0017112~Rab guanyl-nucleotide exchange factor activity,
Depdc1a	DEP domain containing 1a(Depdc1a)	Mus musculus	GO:0006351~transcription, DNA-templated,GO:0006355~regulation of transcription, DNA-templated,GO:0007165~signal transduction,GO:0035556~intracellular signal transduction,GO:0045892~negative regulation of transcription, DNA-templated,	GO:0005634~nucleus,GO:0005654~nucleoplasm,GO:0017053~transcriptional repressor complex,	GO:0005096~GTPase activator activity,
Depdc5	DEP domain containing 5(Depdc5)	Mus musculus	GO:0010506~regulation of autophagy,GO:0032007~negative regulation of TOR signaling,GO:0034198~cellular response to amino acid starvation,GO:0035556~intracellular signal transduction,GO:1904262~negative regulation of TORC1 signaling,	GO:0005622~intracellular,GO:0005737~cytoplasm,GO:0005764~lysosome,GO:0005765~lysosomal membrane,GO:0005829~cytosol,GO:0048471~perinuclear region of cytoplasm,GO:1990130~Iml1 complex,	GO:0005096~GTPase activator activity,GO:0032403~protein complex binding,
Deptor	DEP domain containing MTOR-interacting protein(Deptor)	Mus musculus	GO:0006469~negative regulation of protein kinase activity,GO:0032007~negative regulation of TOR signaling,GO:0035556~intracellular signal transduction,GO:0045792~negative regulation of cell size,GO:2001236~regulation of extrinsic apoptotic signaling pathway,	GO:0005622~intracellular,
Dda1	DET1 and DDB1 associated 1(Dda1)	Mus musculus	GO:0032434~regulation of proteasomal ubiquitin-dependent protein catabolic process,
Dimt1	DIM1 dimethyladenosine transferase 1-like (S. cerevisiae)(Dimt1)	Mus musculus	GO:0000154~rRNA modification,GO:0006364~rRNA processing,GO:0032259~methylation,	GO:0005634~nucleus,GO:0005730~nucleolus,GO:0005737~cytoplasm,GO:0005759~mitochondrial matrix,	GO:0000179~rRNA (adenine-N6,N6-)-dimethyltransferase activity,GO:0003723~RNA binding,GO:0008168~methyltransferase activity,GO:0008649~rRNA methyltransferase activity,GO:0016740~transferase activity,GO:0044822~poly(A) RNA binding,GO:0052909~18S rRNA (adenine(1779)-N(6)/adenine(1780)-N(6))-dimethyltransferase activity,
Diras2	DIRAS family, GTP-binding RAS-like 2(Diras2)	Mus musculus	GO:0007165~signal transduction,GO:0007264~small GTPase mediated signal transduction,	GO:0005622~intracellular,GO:0005886~plasma membrane,GO:0016020~membrane,	GO:0000166~nucleotide binding,GO:0005525~GTP binding,
Dis3l	DIS3 like exosome 3'-5' exoribonuclease(Dis3l)	Mus musculus	GO:0006364~rRNA processing,GO:0006402~mRNA catabolic process,GO:0016075~rRNA catabolic process,GO:0090503~RNA phosphodiester bond hydrolysis, exonucleolytic,	GO:0000176~nuclear exosome (RNase complex),GO:0000177~cytoplasmic exosome (RNase complex),GO:0000178~exosome (RNase complex),GO:0005737~cytoplasm,GO:0005813~centrosome,GO:0005886~plasma membrane,	GO:0000175~3'-5'-exoribonuclease activity,GO:0003723~RNA binding,GO:0004518~nuclease activity,GO:0004527~exonuclease activity,GO:0016787~hydrolase activity,GO:0019899~enzyme binding,	mmu03018:RNA degradation,
Dixdc1	DIX domain containing 1(Dixdc1)	Mus musculus	GO:0007049~cell cycle,GO:0007275~multicellular organism development,GO:0016055~Wnt signaling pathway,GO:0021695~cerebellar cortex development,GO:0021795~cerebral cortex cell migration,GO:0021799~cerebral cortex radially oriented cell migration,GO:0021846~cell proliferation in forebrain,GO:0021869~forebrain ventricular zone progenitor cell division,GO:0030177~positive regulation of Wnt signaling p…	GO:0005737~cytoplasm,GO:0005829~cytosol,GO:0005925~focal adhesion,GO:0030054~cell junction,GO:0043025~neuronal cell body,GO:0043234~protein complex,GO:0043679~axon terminus,	GO:0003779~actin binding,GO:0005515~protein binding,GO:0019904~protein domain specific binding,GO:0031435~mitogen-activated protein kinase kinase kinase binding,GO:0043015~gamma-tubulin binding,
Dmrtc1b	DMRT-like family C1b(Dmrtc1b)	Mus musculus	GO:0007548~sex differentiation,	GO:0005634~nucleus,	GO:0000987~core promoter proximal region sequence-specific DNA binding,GO:0003700~transcription factor activity, sequence-specific DNA binding,GO:0042803~protein homodimerization activity,
Dmrtc1c1	DMRT-like family C1c1(Dmrtc1c1)	Mus musculus	GO:0007548~sex differentiation,	GO:0005634~nucleus,	GO:0000987~core promoter proximal region sequence-specific DNA binding,GO:0003700~transcription factor activity, sequence-specific DNA binding,GO:0042803~protein homodimerization activity,
Dmrtc1c2	DMRT-like family C1c2(Dmrtc1c2)	Mus musculus	GO:0007548~sex differentiation,	GO:0005634~nucleus,	GO:0000987~core promoter proximal region sequence-specific DNA binding,GO:0003700~transcription factor activity, sequence-specific DNA binding,GO:0042803~protein homodimerization activity,
Dclre1a	DNA cross-link repair 1A(Dclre1a)	Mus musculus	GO:0006281~DNA repair,GO:0006289~nucleotide-excision repair,GO:0006303~double-strand break repair via nonhomologous end joining,GO:0006974~cellular response to DNA damage stimulus,GO:0007049~cell cycle,GO:0007067~mitotic nuclear division,GO:0031848~protection from non-homologous end joining at telomere,GO:0036297~interstrand cross-link repair,GO:0051301~cell division,	GO:0000784~nuclear chromosome, telomeric region,GO:0005634~nucleus,GO:0005730~nucleolus,	GO:0003684~damaged DNA binding,GO:0035312~5'-3' exodeoxyribonuclease activity,
Dclre1b	DNA cross-link repair 1B(Dclre1b)	Mus musculus	GO:0000075~cell cycle checkpoint,GO:0000723~telomere maintenance,GO:0006281~DNA repair,GO:0006289~nucleotide-excision repair,GO:0006303~double-strand break repair via nonhomologous end joining,GO:0006974~cellular response to DNA damage stimulus,GO:0031627~telomeric loop formation,GO:0031848~protection from non-homologous end joining at telomere,GO:0031860~telomeric 3' overhang formation,GO:003629…	GO:0000781~chromosome, telomeric region,GO:0000784~nuclear chromosome, telomeric region,GO:0005634~nucleus,GO:0005694~chromosome,GO:0005737~cytoplasm,GO:0005813~centrosome,GO:0005856~cytoskeleton,	GO:0003684~damaged DNA binding,GO:0004518~nuclease activity,GO:0004527~exonuclease activity,GO:0005515~protein binding,GO:0008409~5'-3' exonuclease activity,GO:0016787~hydrolase activity,GO:0035312~5'-3' exodeoxyribonuclease activity,
Dclre1c	DNA cross-link repair 1C(Dclre1c)	Mus musculus	GO:0000723~telomere maintenance,GO:0002250~adaptive immune response,GO:0002376~immune system process,GO:0006281~DNA repair,GO:0006302~double-strand break repair,GO:0006303~double-strand break repair via nonhomologous end joining,GO:0006310~DNA recombination,GO:0006974~cellular response to DNA damage stimulus,GO:0010212~response to ionizing radiation,GO:0030183~B cell differentiation,GO:0031848~pr…	GO:0000784~nuclear chromosome, telomeric region,GO:0005634~nucleus,GO:0070419~nonhomologous end joining complex,	GO:0000014~single-stranded DNA endodeoxyribonuclease activity,GO:0003684~damaged DNA binding,GO:0004518~nuclease activity,GO:0004519~endonuclease activity,GO:0004527~exonuclease activity,GO:0008409~5'-3' exonuclease activity,GO:0016787~hydrolase activity,GO:0035312~5'-3' exodeoxyribonuclease activity,	mmu03450:Non-homologous end-joining,mmu05340:Primary immunodeficiency,
Dffb	DNA fragmentation factor, beta subunit(Dffb)	Mus musculus	GO:0006309~apoptotic DNA fragmentation,GO:0006915~apoptotic process,GO:0030263~apoptotic chromosome condensation,	GO:0000790~nuclear chromatin,GO:0005622~intracellular,GO:0005634~nucleus,GO:0005730~nucleolus,GO:0005737~cytoplasm,GO:0005829~cytosol,	GO:0003677~DNA binding,GO:0004518~nuclease activity,GO:0004536~deoxyribonuclease activity,GO:0005515~protein binding,GO:0016787~hydrolase activity,GO:0019899~enzyme binding,	mmu04210:Apoptosis,
Dnmt3a	DNA methyltransferase 3A(Dnmt3a)	Mus musculus	GO:0000122~negative regulation of transcription from RNA polymerase II promoter,GO:0000278~mitotic cell cycle,GO:0006306~DNA methylation,GO:0006346~methylation-dependent chromatin silencing,GO:0006349~regulation of gene expression by genetic imprinting,GO:0006351~transcription, DNA-templated,GO:0006355~regulation of transcription, DNA-templated,GO:0007283~spermatogenesis,GO:0007568~aging,GO:00096…	GO:0000775~chromosome, centromeric region,GO:0000791~euchromatin,GO:0000792~heterochromatin,GO:0001741~XY body,GO:0005634~nucleus,GO:0005654~nucleoplasm,GO:0005720~nuclear heterochromatin,GO:0005737~cytoplasm,GO:0016363~nuclear matrix,	GO:0003677~DNA binding,GO:0003682~chromatin binding,GO:0003886~DNA (cytosine-5-)-methyltransferase activity,GO:0005515~protein binding,GO:0008168~methyltransferase activity,GO:0009008~DNA-methyltransferase activity,GO:0016740~transferase activity,GO:0042802~identical protein binding,GO:0045322~unmethylated CpG binding,GO:0046872~metal ion binding,GO:0051718~DNA (cytosine-5-)-methyltransferase act…	mmu00270:Cysteine and methionine metabolism,mmu01100:Metabolic pathways,mmu05206:MicroRNAs in cancer,
D10Wsu102e	DNA segment, Chr 10, Wayne State University 102, expressed(D10Wsu102e)	Mus musculus
D16Ertd472e	DNA segment, Chr 16, ERATO Doi 472, expressed(D16Ertd472e)	Mus musculus
D5Ertd579e	DNA segment, Chr 5, ERATO Doi 579, expressed(D5Ertd579e)	Mus musculus			GO:0000166~nucleotide binding,GO:0005524~ATP binding,
D6Wsu163e	DNA segment, Chr 6, Wayne State University 163, expressed(D6Wsu163e)	Mus musculus	GO:0043304~regulation of mast cell degranulation,	GO:0005737~cytoplasm,
Ddi2	DNA-damage inducible protein 2(Ddi2)	Mus musculus		GO:0005654~nucleoplasm,GO:0005737~cytoplasm,	GO:0004190~aspartic-type endopeptidase activity,
Ddit3	DNA-damage inducible transcript 3(Ddit3)	Mus musculus	GO:0000122~negative regulation of transcription from RNA polymerase II promoter,GO:0001955~blood vessel maturation,GO:0006351~transcription, DNA-templated,GO:0006355~regulation of transcription, DNA-templated,GO:0006915~apoptotic process,GO:0006983~ER overload response,GO:0006986~response to unfolded protein,GO:0007049~cell cycle,GO:0007050~cell cycle arrest,GO:0016055~Wnt signaling pathway,GO:00…	GO:0005634~nucleus,GO:0005737~cytoplasm,GO:0005770~late endosome,GO:0032993~protein-DNA complex,GO:0035976~AP1 complex,GO:0036488~CHOP-C/EBP complex,GO:1990617~CHOP-ATF4 complex,GO:1990622~CHOP-ATF3 complex,	GO:0000976~transcription regulatory region sequence-specific DNA binding,GO:0000978~RNA polymerase II core promoter proximal region sequence-specific DNA binding,GO:0001077~transcriptional activator activity, RNA polymerase II core promoter proximal region sequence-specific binding,GO:0003677~DNA binding,GO:0003700~transcription factor activity, sequence-specific DNA binding,GO:0003714~transcript…	mmu04010:MAPK signaling pathway,mmu04141:Protein processing in endoplasmic reticulum,mmu04932:Non-alcoholic fatty liver disease (NAFLD),mmu05202:Transcriptional misregulation in cancer,
Dram1	DNA-damage regulated autophagy modulator 1(Dram1)	Mus musculus	GO:0006914~autophagy,GO:0006915~apoptotic process,GO:0010506~regulation of autophagy,	GO:0005737~cytoplasm,GO:0005764~lysosome,GO:0005765~lysosomal membrane,GO:0016020~membrane,GO:0016021~integral component of membrane,
Dram2	DNA-damage regulated autophagy modulator 2(Dram2)	Mus musculus	GO:0006914~autophagy,GO:0006915~apoptotic process,GO:0007601~visual perception,GO:0010506~regulation of autophagy,GO:0045494~photoreceptor cell maintenance,	GO:0001917~photoreceptor inner segment,GO:0005737~cytoplasm,GO:0005764~lysosome,GO:0005765~lysosomal membrane,GO:0005794~Golgi apparatus,GO:0005886~plasma membrane,GO:0016020~membrane,GO:0016021~integral component of membrane,GO:0016324~apical plasma membrane,GO:0043231~intracellular membrane-bounded organelle,
Ddit4l	DNA-damage-inducible transcript 4-like(Ddit4l)	Mus musculus	GO:0009968~negative regulation of signal transduction,	GO:0005737~cytoplasm,
Dsn1	DSN1 homolog, MIS12 kinetochore complex component(Dsn1)	Mus musculus	GO:0000070~mitotic sister chromatid segregation,GO:0007049~cell cycle,GO:0007059~chromosome segregation,GO:0007067~mitotic nuclear division,GO:0051301~cell division,GO:0051456~attachment of spindle microtubules to kinetochore involved in meiotic sister chromatid segregation,	GO:0000444~MIS12/MIND type complex,GO:0000775~chromosome, centromeric region,GO:0000776~kinetochore,GO:0000818~nuclear MIS12/MIND complex,GO:0000922~spindle pole,GO:0000941~condensed nuclear chromosome inner kinetochore,GO:0005634~nucleus,GO:0005694~chromosome,GO:0005737~cytoplasm,
Dtwd2	DTW domain containing 2(Dtwd2)	Mus musculus	GO:1903955~positive regulation of protein targeting to mitochondrion,
Derl1	Der1-like domain family, member 1(Derl1)	Mus musculus	GO:0006810~transport,GO:0006986~response to unfolded protein,GO:0015031~protein transport,GO:0030433~ER-associated ubiquitin-dependent protein catabolic process,GO:0030968~endoplasmic reticulum unfolded protein response,GO:0030970~retrograde protein transport, ER to cytosol,GO:0031398~positive regulation of protein ubiquitination,GO:0031648~protein destabilization,GO:0032092~positive regulation o…	GO:0005769~early endosome,GO:0005770~late endosome,GO:0005783~endoplasmic reticulum,GO:0005789~endoplasmic reticulum membrane,GO:0016020~membrane,GO:0016021~integral component of membrane,GO:0030176~integral component of endoplasmic reticulum membrane,GO:0036502~Derlin-1-VIMP complex,GO:0036513~Derlin-1 retrotranslocation complex,	GO:0002020~protease binding,GO:0005515~protein binding,GO:0031625~ubiquitin protein ligase binding,GO:0042288~MHC class I protein binding,GO:0051117~ATPase binding,GO:1990381~ubiquitin-specific protease binding,	mmu04141:Protein processing in endoplasmic reticulum,mmu05014:Amyotrophic lateral sclerosis (ALS),
Dnaja1	DnaJ heat shock protein family (Hsp40) member A1(Dnaja1)	Mus musculus	GO:0006457~protein folding,GO:0007283~spermatogenesis,GO:0009408~response to heat,GO:0030317~sperm motility,GO:0030521~androgen receptor signaling pathway,GO:0031397~negative regulation of protein ubiquitination,GO:0042769~DNA damage response, detection of DNA damage,GO:0043065~positive regulation of apoptotic process,GO:0043066~negative regulation of apoptotic process,GO:0043508~negative regulat…	GO:0000151~ubiquitin ligase complex,GO:0005634~nucleus,GO:0005737~cytoplasm,GO:0005739~mitochondrion,GO:0005783~endoplasmic reticulum,GO:0005829~cytosol,GO:0016020~membrane,GO:0043231~intracellular membrane-bounded organelle,GO:0048471~perinuclear region of cytoplasm,GO:0070062~extracellular exosome,	GO:0001664~G-protein coupled receptor binding,GO:0005515~protein binding,GO:0005524~ATP binding,GO:0030544~Hsp70 protein binding,GO:0030957~Tat protein binding,GO:0031072~heat shock protein binding,GO:0031625~ubiquitin protein ligase binding,GO:0046872~metal ion binding,GO:0050750~low-density lipoprotein particle receptor binding,GO:0051082~unfolded protein binding,GO:0051087~chaperone binding,GO…	mmu04141:Protein processing in endoplasmic reticulum,
Dnaja2	DnaJ heat shock protein family (Hsp40) member A2(Dnaja2)	Mus musculus	GO:0006457~protein folding,GO:0009408~response to heat,GO:0042026~protein refolding,	GO:0005634~nucleus,GO:0005829~cytosol,GO:0016020~membrane,GO:0070062~extracellular exosome,	GO:0001948~glycoprotein binding,GO:0005524~ATP binding,GO:0031072~heat shock protein binding,GO:0046872~metal ion binding,GO:0051082~unfolded protein binding,GO:0051087~chaperone binding,	mmu04141:Protein processing in endoplasmic reticulum,
Dnaja3	DnaJ heat shock protein family (Hsp40) member A3(Dnaja3)	Mus musculus	GO:0000122~negative regulation of transcription from RNA polymerase II promoter,GO:0006264~mitochondrial DNA replication,GO:0006457~protein folding,GO:0006915~apoptotic process,GO:0006924~activation-induced cell death of T cells,GO:0007005~mitochondrion organization,GO:0007264~small GTPase mediated signal transduction,GO:0007528~neuromuscular junction development,GO:0007569~cell aging,GO:0008285~…	GO:0005634~nucleus,GO:0005737~cytoplasm,GO:0005739~mitochondrion,GO:0005759~mitochondrial matrix,GO:0005829~cytosol,GO:0005884~actin filament,GO:0005886~plasma membrane,GO:0016020~membrane,GO:0019897~extrinsic component of plasma membrane,GO:0030054~cell junction,GO:0031594~neuromuscular junction,GO:0043231~intracellular membrane-bounded organelle,GO:0045202~synapse,GO:0045211~postsynaptic membra…	GO:0005515~protein binding,GO:0005524~ATP binding,GO:0030544~Hsp70 protein binding,GO:0030695~GTPase regulator activity,GO:0030971~receptor tyrosine kinase binding,GO:0031072~heat shock protein binding,GO:0046872~metal ion binding,GO:0051082~unfolded protein binding,	mmu05203:Viral carcinogenesis,
Dnaja4	DnaJ heat shock protein family (Hsp40) member A4(Dnaja4)	Mus musculus	GO:0006457~protein folding,GO:0009408~response to heat,GO:0042026~protein refolding,GO:0090084~negative regulation of inclusion body assembly,	GO:0005829~cytosol,GO:0016020~membrane,	GO:0005524~ATP binding,GO:0031072~heat shock protein binding,GO:0046872~metal ion binding,GO:0051082~unfolded protein binding,GO:0051087~chaperone binding,
Dnajb1	DnaJ heat shock protein family (Hsp40) member B1(Dnajb1)	Mus musculus	GO:0006457~protein folding,GO:0032781~positive regulation of ATPase activity,GO:0051085~chaperone mediated protein folding requiring cofactor,GO:0070389~chaperone cofactor-dependent protein refolding,GO:0090084~negative regulation of inclusion body assembly,GO:0098609~cell-cell adhesion,	GO:0005634~nucleus,GO:0005730~nucleolus,GO:0005737~cytoplasm,GO:0005829~cytosol,GO:0005913~cell-cell adherens junction,GO:0070062~extracellular exosome,	GO:0001671~ATPase activator activity,GO:0030544~Hsp70 protein binding,GO:0051082~unfolded protein binding,GO:0051087~chaperone binding,GO:0051117~ATPase binding,GO:0098641~cadherin binding involved in cell-cell adhesion,	mmu04141:Protein processing in endoplasmic reticulum,mmu05164:Influenza A,
Dnajb2	DnaJ heat shock protein family (Hsp40) member B2(Dnajb2)	Mus musculus	GO:0008285~negative regulation of cell proliferation,GO:0030308~negative regulation of cell growth,GO:0042026~protein refolding,GO:0090084~negative regulation of inclusion body assembly,	GO:0005634~nucleus,GO:0005829~cytosol,	GO:0051082~unfolded protein binding,GO:0051087~chaperone binding,	mmu04141:Protein processing in endoplasmic reticulum,
Dnajb4	DnaJ heat shock protein family (Hsp40) member B4(Dnajb4)	Mus musculus	GO:0006457~protein folding,	GO:0005654~nucleoplasm,GO:0005737~cytoplasm,GO:0005829~cytosol,GO:0005886~plasma membrane,GO:0016020~membrane,GO:0070062~extracellular exosome,	GO:0051082~unfolded protein binding,GO:0051087~chaperone binding,
Dnajb5	DnaJ heat shock protein family (Hsp40) member B5(Dnajb5)	Mus musculus	GO:0000122~negative regulation of transcription from RNA polymerase II promoter,GO:0006457~protein folding,GO:0006986~response to unfolded protein,	GO:0005634~nucleus,GO:0005829~cytosol,	GO:0005515~protein binding,GO:0051082~unfolded protein binding,GO:0051087~chaperone binding,
Dnajc1	DnaJ heat shock protein family (Hsp40) member C1(Dnajc1)	Mus musculus	GO:0006417~regulation of translation,GO:0006457~protein folding,GO:0050708~regulation of protein secretion,	GO:0005634~nucleus,GO:0005783~endoplasmic reticulum,GO:0005788~endoplasmic reticulum lumen,GO:0005789~endoplasmic reticulum membrane,GO:0005829~cytosol,GO:0005886~plasma membrane,GO:0016020~membrane,GO:0016021~integral component of membrane,GO:0031965~nuclear membrane,GO:0043231~intracellular membrane-bounded organelle,	GO:0003677~DNA binding,GO:0005515~protein binding,GO:0043022~ribosome binding,GO:0051087~chaperone binding,	mmu04141:Protein processing in endoplasmic reticulum,
Dnajc14	DnaJ heat shock protein family (Hsp40) member C14(Dnajc14)	Mus musculus	GO:0006810~transport,GO:0015031~protein transport,	GO:0005654~nucleoplasm,GO:0005730~nucleolus,GO:0005783~endoplasmic reticulum,GO:0005789~endoplasmic reticulum membrane,GO:0016020~membrane,GO:0016021~integral component of membrane,GO:0070062~extracellular exosome,	GO:0001664~G-protein coupled receptor binding,GO:0050780~dopamine receptor binding,
Dnajc18	DnaJ heat shock protein family (Hsp40) member C18(Dnajc18)	Mus musculus		GO:0016020~membrane,GO:0016021~integral component of membrane,
Dnajc19	DnaJ heat shock protein family (Hsp40) member C19(Dnajc19)	Mus musculus	GO:0007601~visual perception,GO:0015031~protein transport,GO:0048806~genitalia development,	GO:0005739~mitochondrion,GO:0005743~mitochondrial inner membrane,GO:0016021~integral component of membrane,GO:0043234~protein complex,
Dnajc5	DnaJ heat shock protein family (Hsp40) member C5(Dnajc5)	Mus musculus	GO:0043524~negative regulation of neuron apoptotic process,	GO:0005739~mitochondrion,GO:0005765~lysosomal membrane,GO:0005886~plasma membrane,GO:0008021~synaptic vesicle,GO:0016020~membrane,GO:0042470~melanosome,GO:0043195~terminal bouton,GO:0070062~extracellular exosome,	GO:0001948~glycoprotein binding,GO:0005515~protein binding,GO:0043008~ATP-dependent protein binding,	mmu04141:Protein processing in endoplasmic reticulum,
Dnajc8	DnaJ heat shock protein family (Hsp40) member C8(Dnajc8)	Mus musculus		GO:0005654~nucleoplasm,GO:0005737~cytoplasm,GO:0045171~intercellular bridge,
Dnajc9	DnaJ heat shock protein family (Hsp40) member C9(Dnajc9)	Mus musculus	GO:0032781~positive regulation of ATPase activity,GO:0035176~social behavior,	GO:0005615~extracellular space,GO:0005634~nucleus,GO:0005737~cytoplasm,GO:0005886~plasma membrane,GO:0016020~membrane,	GO:0031072~heat shock protein binding,
Ets1	E26 avian leukemia oncogene 1, 5' domain(Ets1)	Mus musculus	GO:0001666~response to hypoxia,GO:0002376~immune system process,GO:0006351~transcription, DNA-templated,GO:0006355~regulation of transcription, DNA-templated,GO:0006357~regulation of transcription from RNA polymerase II promoter,GO:0007565~female pregnancy,GO:0008284~positive regulation of cell proliferation,GO:0009612~response to mechanical stimulus,GO:0010595~positive regulation of endothelial …	GO:0005634~nucleus,GO:0005654~nucleoplasm,GO:0005667~transcription factor complex,GO:0005737~cytoplasm,GO:0016021~integral component of membrane,	GO:0000981~RNA polymerase II transcription factor activity, sequence-specific DNA binding,GO:0000982~transcription factor activity, RNA polymerase II core promoter proximal region sequence-specific binding,GO:0003677~DNA binding,GO:0003700~transcription factor activity, sequence-specific DNA binding,GO:0005515~protein binding,GO:0035035~histone acetyltransferase binding,GO:0042802~identical prote…	mmu04014:Ras signaling pathway,mmu04320:Dorso-ventral axis formation,mmu05166:HTLV-I infection,mmu05211:Renal cell carcinoma,
E2f1	E2F transcription factor 1(E2f1)	Mus musculus	GO:0000077~DNA damage checkpoint,GO:0000122~negative regulation of transcription from RNA polymerase II promoter,GO:0006351~transcription, DNA-templated,GO:0006355~regulation of transcription, DNA-templated,GO:0006915~apoptotic process,GO:0007049~cell cycle,GO:0007283~spermatogenesis,GO:0008630~intrinsic apoptotic signaling pathway in response to DNA damage,GO:0010628~positive regulation of gene …	GO:0000790~nuclear chromatin,GO:0005634~nucleus,GO:0005654~nucleoplasm,GO:0005667~transcription factor complex,GO:0005737~cytoplasm,GO:0035189~Rb-E2F complex,	GO:0001047~core promoter binding,GO:0003677~DNA binding,GO:0003700~transcription factor activity, sequence-specific DNA binding,GO:0005515~protein binding,GO:0008134~transcription factor binding,GO:0019901~protein kinase binding,GO:0043565~sequence-specific DNA binding,GO:0044212~transcription regulatory region DNA binding,GO:0046983~protein dimerization activity,	mmu04110:Cell cycle,mmu05161:Hepatitis B,mmu05166:HTLV-I infection,mmu05200:Pathways in cancer,mmu05206:MicroRNAs in cancer,mmu05212:Pancreatic cancer,mmu05214:Glioma,mmu05215:Prostate cancer,mmu05218:Melanoma,mmu05219:Bladder cancer,mmu05220:Chronic myeloid leukemia,mmu05222:Small cell lung cancer,mmu05223:Non-small cell lung cancer,
E2f3	E2F transcription factor 3(E2f3)	Mus musculus	GO:0006351~transcription, DNA-templated,GO:0006355~regulation of transcription, DNA-templated,GO:0007049~cell cycle,GO:0008284~positive regulation of cell proliferation,GO:0045893~positive regulation of transcription, DNA-templated,GO:0070345~negative regulation of fat cell proliferation,	GO:0005634~nucleus,GO:0005654~nucleoplasm,GO:0005667~transcription factor complex,GO:0005737~cytoplasm,	GO:0001047~core promoter binding,GO:0003677~DNA binding,GO:0003700~transcription factor activity, sequence-specific DNA binding,GO:0005515~protein binding,GO:0046983~protein dimerization activity,	mmu04110:Cell cycle,mmu05161:Hepatitis B,mmu05166:HTLV-I infection,mmu05200:Pathways in cancer,mmu05206:MicroRNAs in cancer,mmu05212:Pancreatic cancer,mmu05214:Glioma,mmu05215:Prostate cancer,mmu05218:Melanoma,mmu05219:Bladder cancer,mmu05220:Chronic myeloid leukemia,mmu05222:Small cell lung cancer,mmu05223:Non-small cell lung cancer,
E2f6	E2F transcription factor 6(E2f6)	Mus musculus	GO:0000083~regulation of transcription involved in G1/S transition of mitotic cell cycle,GO:0006351~transcription, DNA-templated,GO:0006355~regulation of transcription, DNA-templated,GO:0007049~cell cycle,	GO:0005634~nucleus,GO:0005662~DNA replication factor A complex,GO:0005667~transcription factor complex,GO:0071339~MLL1 complex,	GO:0003677~DNA binding,GO:0003700~transcription factor activity, sequence-specific DNA binding,GO:0046983~protein dimerization activity,
Eapp	E2F-associated phosphoprotein(Eapp)	Mus musculus	GO:0008284~positive regulation of cell proliferation,GO:0032968~positive regulation of transcription elongation from RNA polymerase II promoter,GO:0034243~regulation of transcription elongation from RNA polymerase II promoter,GO:0034244~negative regulation of transcription elongation from RNA polymerase II promoter,	GO:0005634~nucleus,GO:0005737~cytoplasm,GO:0005794~Golgi apparatus,
Elf3	E74-like factor 3(Elf3)	Mus musculus	GO:0001824~blastocyst development,GO:0006351~transcription, DNA-templated,GO:0006355~regulation of transcription, DNA-templated,GO:0006366~transcription from RNA polymerase II promoter,GO:0006954~inflammatory response,GO:0007275~multicellular organism development,GO:0009653~anatomical structure morphogenesis,GO:0009790~embryo development,GO:0030154~cell differentiation,GO:0030198~extracellular ma…	GO:0005634~nucleus,GO:0005737~cytoplasm,	GO:0000978~RNA polymerase II core promoter proximal region sequence-specific DNA binding,GO:0001077~transcriptional activator activity, RNA polymerase II core promoter proximal region sequence-specific binding,GO:0003677~DNA binding,GO:0003700~transcription factor activity, sequence-specific DNA binding,GO:0003713~transcription coactivator activity,GO:0043565~sequence-specific DNA binding,
Elf4	E74-like factor 4 (ets domain transcription factor)(Elf4)	Mus musculus	GO:0001787~natural killer cell proliferation,GO:0001866~NK T cell proliferation,GO:0006351~transcription, DNA-templated,GO:0006355~regulation of transcription, DNA-templated,GO:0030154~cell differentiation,GO:0045087~innate immune response,GO:0045893~positive regulation of transcription, DNA-templated,GO:0045944~positive regulation of transcription from RNA polymerase II promoter,	GO:0005634~nucleus,GO:0005654~nucleoplasm,GO:0005794~Golgi apparatus,GO:0016605~PML body,GO:0031965~nuclear membrane,	GO:0000978~RNA polymerase II core promoter proximal region sequence-specific DNA binding,GO:0000981~RNA polymerase II transcription factor activity, sequence-specific DNA binding,GO:0001077~transcriptional activator activity, RNA polymerase II core promoter proximal region sequence-specific binding,GO:0003677~DNA binding,GO:0003700~transcription factor activity, sequence-specific DNA binding,GO:0…
Ebna1bp2	EBNA1 binding protein 2(Ebna1bp2)	Mus musculus	GO:0006364~rRNA processing,GO:0042254~ribosome biogenesis,GO:0042273~ribosomal large subunit biogenesis,	GO:0005634~nucleus,GO:0005730~nucleolus,GO:0030687~preribosome, large subunit precursor,GO:0034399~nuclear periphery,	GO:0044822~poly(A) RNA binding,
Edaradd	EDAR (ectodysplasin-A receptor)-associated death domain(Edaradd)	Mus musculus	GO:0001942~hair follicle development,GO:0007165~signal transduction,GO:0007249~I-kappaB kinase/NF-kappaB signaling,GO:0007275~multicellular organism development,GO:0030154~cell differentiation,GO:0042475~odontogenesis of dentin-containing tooth,GO:0061153~trachea gland development,	GO:0005737~cytoplasm,	GO:0005123~death receptor binding,GO:0005515~protein binding,
Efhd1	EF hand domain containing 1(Efhd1)	Mus musculus	GO:0031175~neuron projection development,	GO:0005739~mitochondrion,GO:0005743~mitochondrial inner membrane,GO:0016020~membrane,GO:0070062~extracellular exosome,	GO:0005509~calcium ion binding,GO:0046872~metal ion binding,
Efcab11	EF-hand calcium binding domain 11(Efcab11)	Mus musculus			GO:0005509~calcium ion binding,GO:0046872~metal ion binding,
Efcab2	EF-hand calcium binding domain 2(Efcab2)	Mus musculus			GO:0005509~calcium ion binding,
Efcab6	EF-hand calcium binding domain 6(Efcab6)	Mus musculus	GO:0006351~transcription, DNA-templated,GO:0006355~regulation of transcription, DNA-templated,	GO:0005634~nucleus,	GO:0005509~calcium ion binding,GO:0046872~metal ion binding,
Ehd1	EH-domain containing 1(Ehd1)	Mus musculus	GO:0006810~transport,GO:0006886~intracellular protein transport,GO:0006897~endocytosis,GO:0010886~positive regulation of cholesterol storage,GO:0015031~protein transport,GO:0016197~endosomal transport,GO:0030030~cell projection organization,GO:0031175~neuron projection development,GO:0032456~endocytic recycling,GO:0034383~low-density lipoprotein particle clearance,GO:0042384~cilium assembly,GO:00…	GO:0005768~endosome,GO:0005769~early endosome,GO:0005811~lipid particle,GO:0005886~plasma membrane,GO:0005913~cell-cell adherens junction,GO:0005929~cilium,GO:0010008~endosome membrane,GO:0016020~membrane,GO:0020018~ciliary pocket membrane,GO:0030139~endocytic vesicle,GO:0031095~platelet dense tubular network membrane,GO:0031410~cytoplasmic vesicle,GO:0031901~early endosome membrane,GO:0042995~ce…	GO:0000166~nucleotide binding,GO:0005509~calcium ion binding,GO:0005515~protein binding,GO:0005524~ATP binding,GO:0005525~GTP binding,GO:0017137~Rab GTPase binding,GO:0046872~metal ion binding,GO:0098641~cadherin binding involved in cell-cell adhesion,	mmu04144:Endocytosis,
Ehd2	EH-domain containing 2(Ehd2)	Mus musculus	GO:0006897~endocytosis,GO:0030036~actin cytoskeleton organization,GO:0030866~cortical actin cytoskeleton organization,GO:0032456~endocytic recycling,GO:0072659~protein localization to plasma membrane,GO:0097320~membrane tubulation,GO:1901741~positive regulation of myoblast fusion,GO:2001137~positive regulation of endocytic recycling,	GO:0005737~cytoplasm,GO:0005768~endosome,GO:0005829~cytosol,GO:0005886~plasma membrane,GO:0005901~caveola,GO:0016020~membrane,GO:0019898~extrinsic component of membrane,GO:0048471~perinuclear region of cytoplasm,GO:0055038~recycling endosome membrane,GO:0070062~extracellular exosome,	GO:0000166~nucleotide binding,GO:0005509~calcium ion binding,GO:0005515~protein binding,GO:0005524~ATP binding,GO:0005525~GTP binding,GO:0016787~hydrolase activity,GO:0019904~protein domain specific binding,GO:0046872~metal ion binding,	mmu04144:Endocytosis,
Elavl1	ELAV (embryonic lethal, abnormal vision)-like 1 (Hu antigen R)(Elavl1)	Mus musculus	GO:0006417~regulation of translation,GO:0045727~positive regulation of translation,GO:0048255~mRNA stabilization,GO:0060965~negative regulation of gene silencing by miRNA,GO:0070935~3'-UTR-mediated mRNA stabilization,GO:2000036~regulation of stem cell population maintenance,	GO:0005634~nucleus,GO:0005654~nucleoplasm,GO:0005737~cytoplasm,GO:0005829~cytosol,GO:0016020~membrane,GO:1990904~ribonucleoprotein complex,	GO:0000166~nucleotide binding,GO:0003676~nucleic acid binding,GO:0003723~RNA binding,GO:0003725~double-stranded RNA binding,GO:0003729~mRNA binding,GO:0003730~mRNA 3'-UTR binding,GO:0005515~protein binding,GO:0017091~AU-rich element binding,GO:0019901~protein kinase binding,GO:0035925~mRNA 3'-UTR AU-rich region binding,GO:0042803~protein homodimerization activity,GO:0044822~poly(A) RNA binding,	mmu04152:AMPK signaling pathway,
Elof1	ELF1 homolog, elongation factor 1(Elof1)	Mus musculus	GO:0006351~transcription, DNA-templated,GO:0006355~regulation of transcription, DNA-templated,GO:0006368~transcription elongation from RNA polymerase II promoter,GO:0048096~chromatin-mediated maintenance of transcription,	GO:0005634~nucleus,GO:0008023~transcription elongation factor complex,	GO:0000993~RNA polymerase II core binding,GO:0003746~translation elongation factor activity,GO:0046872~metal ion binding,
Elk1	ELK1, member of ETS oncogene family(Elk1)	Mus musculus	GO:0006351~transcription, DNA-templated,GO:0006355~regulation of transcription, DNA-templated,GO:0006357~regulation of transcription from RNA polymerase II promoter,GO:0009416~response to light stimulus,GO:0030154~cell differentiation,GO:0045893~positive regulation of transcription, DNA-templated,GO:0045944~positive regulation of transcription from RNA polymerase II promoter,GO:0071394~cellular r…	GO:0005634~nucleus,GO:0005654~nucleoplasm,GO:0005737~cytoplasm,GO:0005739~mitochondrion,GO:0030425~dendrite,GO:0043025~neuronal cell body,GO:0043679~axon terminus,	GO:0000978~RNA polymerase II core promoter proximal region sequence-specific DNA binding,GO:0000981~RNA polymerase II transcription factor activity, sequence-specific DNA binding,GO:0001047~core promoter binding,GO:0001077~transcriptional activator activity, RNA polymerase II core promoter proximal region sequence-specific binding,GO:0001085~RNA polymerase II transcription factor binding,GO:00036…	mmu04010:MAPK signaling pathway,mmu04012:ErbB signaling pathway,mmu04014:Ras signaling pathway,mmu04510:Focal adhesion,mmu04910:Insulin signaling pathway,mmu04912:GnRH signaling pathway,mmu04921:Oxytocin signaling pathway,mmu05020:Prion diseases,mmu05140:Leishmaniasis,mmu05161:Hepatitis B,mmu05166:HTLV-I infection,mmu05205:Proteoglycans in cancer,mmu05213:Endometrial cancer,
Elk3	ELK3, member of ETS oncogene family(Elk3)	Mus musculus	GO:0001525~angiogenesis,GO:0006351~transcription, DNA-templated,GO:0006355~regulation of transcription, DNA-templated,GO:0006357~regulation of transcription from RNA polymerase II promoter,GO:0030154~cell differentiation,GO:0042060~wound healing,GO:0045892~negative regulation of transcription, DNA-templated,GO:0045893~positive regulation of transcription, DNA-templated,GO:0045944~positive regulat…	GO:0005634~nucleus,GO:0005654~nucleoplasm,GO:0005737~cytoplasm,GO:0005739~mitochondrion,GO:0043231~intracellular membrane-bounded organelle,	GO:0000978~RNA polymerase II core promoter proximal region sequence-specific DNA binding,GO:0000981~RNA polymerase II transcription factor activity, sequence-specific DNA binding,GO:0001077~transcriptional activator activity, RNA polymerase II core promoter proximal region sequence-specific binding,GO:0003677~DNA binding,GO:0003700~transcription factor activity, sequence-specific DNA binding,GO:0…
Elk4	ELK4, member of ETS oncogene family(Elk4)	Mus musculus	GO:0000122~negative regulation of transcription from RNA polymerase II promoter,GO:0006351~transcription, DNA-templated,GO:0006355~regulation of transcription, DNA-templated,GO:0006357~regulation of transcription from RNA polymerase II promoter,GO:0030154~cell differentiation,GO:0070932~histone H3 deacetylation,	GO:0005634~nucleus,GO:0005654~nucleoplasm,GO:0005737~cytoplasm,	GO:0000981~RNA polymerase II transcription factor activity, sequence-specific DNA binding,GO:0003677~DNA binding,GO:0003682~chromatin binding,GO:0003700~transcription factor activity, sequence-specific DNA binding,GO:0043565~sequence-specific DNA binding,	mmu04010:MAPK signaling pathway,mmu05166:HTLV-I infection,mmu05202:Transcriptional misregulation in cancer,
Erc1	ELKS/RAB6-interacting/CAST family member 1(Erc1)	Mus musculus	GO:0006810~transport,GO:0007252~I-kappaB phosphorylation,GO:0015031~protein transport,GO:0042147~retrograde transport, endosome to Golgi,GO:0098609~cell-cell adhesion,	GO:0000139~Golgi membrane,GO:0005737~cytoplasm,GO:0005794~Golgi apparatus,GO:0005913~cell-cell adherens junction,GO:0008385~IkappaB kinase complex,GO:0016020~membrane,GO:0045202~synapse,GO:0048786~presynaptic active zone,	GO:0005515~protein binding,GO:0017137~Rab GTPase binding,GO:0030165~PDZ domain binding,GO:0098641~cadherin binding involved in cell-cell adhesion,	mmu04064:NF-kappa B signaling pathway,
Elmod2	ELMO/CED-12 domain containing 2(Elmod2)	Mus musculus	GO:0043547~positive regulation of GTPase activity,GO:0050688~regulation of defense response to virus,	GO:0016020~membrane,	GO:0005096~GTPase activator activity,
Elovl5	ELOVL family member 5, elongation of long chain fatty acids (yeast)(Elovl5)	Mus musculus	GO:0006629~lipid metabolic process,GO:0006631~fatty acid metabolic process,GO:0006633~fatty acid biosynthetic process,GO:0006636~unsaturated fatty acid biosynthetic process,GO:0019367~fatty acid elongation, saturated fatty acid,GO:0030148~sphingolipid biosynthetic process,GO:0034625~fatty acid elongation, monounsaturated fatty acid,GO:0034626~fatty acid elongation, polyunsaturated fatty acid,GO:0…	GO:0005783~endoplasmic reticulum,GO:0005789~endoplasmic reticulum membrane,GO:0016020~membrane,GO:0016021~integral component of membrane,GO:0030176~integral component of endoplasmic reticulum membrane,GO:0030425~dendrite,GO:0042995~cell projection,GO:0043025~neuronal cell body,GO:0097447~dendritic tree,	GO:0009922~fatty acid elongase activity,GO:0016740~transferase activity,GO:0102336~3-oxo-arachidoyl-CoA synthase activity,GO:0102337~3-oxo-cerotoyl-CoA synthase activity,GO:0102338~3-oxo-lignoceronyl-CoA synthase activity,	mmu00062:Fatty acid elongation,mmu01040:Biosynthesis of unsaturated fatty acids,mmu01212:Fatty acid metabolism,
Elovl6	ELOVL family member 6, elongation of long chain fatty acids (yeast)(Elovl6)	Mus musculus	GO:0006629~lipid metabolic process,GO:0006631~fatty acid metabolic process,GO:0006633~fatty acid biosynthetic process,GO:0006636~unsaturated fatty acid biosynthetic process,GO:0019367~fatty acid elongation, saturated fatty acid,GO:0030148~sphingolipid biosynthetic process,GO:0030497~fatty acid elongation,GO:0034625~fatty acid elongation, monounsaturated fatty acid,GO:0034626~fatty acid elongation…	GO:0005783~endoplasmic reticulum,GO:0016020~membrane,GO:0016021~integral component of membrane,GO:0030176~integral component of endoplasmic reticulum membrane,	GO:0009922~fatty acid elongase activity,GO:0016740~transferase activity,GO:0016747~transferase activity, transferring acyl groups other than amino-acyl groups,GO:0102336~3-oxo-arachidoyl-CoA synthase activity,GO:0102337~3-oxo-cerotoyl-CoA synthase activity,GO:0102338~3-oxo-lignoceronyl-CoA synthase activity,	mmu00062:Fatty acid elongation,mmu01040:Biosynthesis of unsaturated fatty acids,mmu01212:Fatty acid metabolism,
Elovl7	ELOVL family member 7, elongation of long chain fatty acids (yeast)(Elovl7)	Mus musculus	GO:0006629~lipid metabolic process,GO:0006631~fatty acid metabolic process,GO:0006633~fatty acid biosynthetic process,GO:0006636~unsaturated fatty acid biosynthetic process,GO:0019367~fatty acid elongation, saturated fatty acid,GO:0030148~sphingolipid biosynthetic process,GO:0034625~fatty acid elongation, monounsaturated fatty acid,GO:0034626~fatty acid elongation, polyunsaturated fatty acid,GO:0…	GO:0005783~endoplasmic reticulum,GO:0005789~endoplasmic reticulum membrane,GO:0016020~membrane,GO:0016021~integral component of membrane,GO:0030176~integral component of endoplasmic reticulum membrane,	GO:0009922~fatty acid elongase activity,GO:0016740~transferase activity,GO:0102336~3-oxo-arachidoyl-CoA synthase activity,GO:0102337~3-oxo-cerotoyl-CoA synthase activity,GO:0102338~3-oxo-lignoceronyl-CoA synthase activity,	mmu00062:Fatty acid elongation,
Epm2aip1	EPM2A (laforin) interacting protein 1(Epm2aip1)	Mus musculus	GO:0032868~response to insulin,GO:0045725~positive regulation of glycogen biosynthetic process,GO:2000467~positive regulation of glycogen (starch) synthase activity,	GO:0005634~nucleus,GO:0005654~nucleoplasm,GO:0005737~cytoplasm,GO:0005783~endoplasmic reticulum,	GO:0000981~RNA polymerase II transcription factor activity, sequence-specific DNA binding,GO:0003677~DNA binding,GO:0005515~protein binding,
Eps8l1	EPS8-like 1(Eps8l1)	Mus musculus	GO:0007266~Rho protein signal transduction,GO:0016601~Rac protein signal transduction,GO:0035023~regulation of Rho protein signal transduction,GO:1900029~positive regulation of ruffle assembly,	GO:0001726~ruffle,GO:0005737~cytoplasm,GO:0005913~cell-cell adherens junction,GO:0032587~ruffle membrane,GO:0043234~protein complex,GO:0070062~extracellular exosome,	GO:0003779~actin binding,GO:0005089~Rho guanyl-nucleotide exchange factor activity,GO:0030676~Rac guanyl-nucleotide exchange factor activity,GO:0042608~T cell receptor binding,GO:0051015~actin filament binding,GO:0098641~cadherin binding involved in cell-cell adhesion,
Edem1	ER degradation enhancer, mannosidase alpha-like 1(Edem1)	Mus musculus	GO:0006491~N-glycan processing,GO:0006986~response to unfolded protein,GO:0008152~metabolic process,GO:0030433~ER-associated ubiquitin-dependent protein catabolic process,GO:0030968~endoplasmic reticulum unfolded protein response,GO:0036510~trimming of terminal mannose on C branch,GO:0097466~glycoprotein ERAD pathway,GO:1904154~positive regulation of retrograde protein transport, ER to cytosol,GO…	GO:0005783~endoplasmic reticulum,GO:0016020~membrane,GO:0016021~integral component of membrane,GO:0030176~integral component of endoplasmic reticulum membrane,GO:0044322~endoplasmic reticulum quality control compartment,	GO:0001948~glycoprotein binding,GO:0004559~alpha-mannosidase activity,GO:0004571~mannosyl-oligosaccharide 1,2-alpha-mannosidase activity,GO:0005509~calcium ion binding,GO:0005515~protein binding,GO:0051787~misfolded protein binding,	mmu04141:Protein processing in endoplasmic reticulum,
Erlin1	ER lipid raft associated 1(Erlin1)	Mus musculus	GO:0006629~lipid metabolic process,GO:0008202~steroid metabolic process,GO:0008203~cholesterol metabolic process,GO:0030433~ER-associated ubiquitin-dependent protein catabolic process,GO:0032933~SREBP signaling pathway,GO:0045541~negative regulation of cholesterol biosynthetic process,GO:0045717~negative regulation of fatty acid biosynthetic process,	GO:0005783~endoplasmic reticulum,GO:0005789~endoplasmic reticulum membrane,GO:0016020~membrane,GO:0016021~integral component of membrane,GO:0043234~protein complex,	GO:0008289~lipid binding,GO:0015485~cholesterol binding,GO:0031625~ubiquitin protein ligase binding,
Erlin2	ER lipid raft associated 2(Erlin2)	Mus musculus	GO:0006629~lipid metabolic process,GO:0008202~steroid metabolic process,GO:0008203~cholesterol metabolic process,GO:0030433~ER-associated ubiquitin-dependent protein catabolic process,GO:0032933~SREBP signaling pathway,GO:0045541~negative regulation of cholesterol biosynthetic process,GO:0045717~negative regulation of fatty acid biosynthetic process,	GO:0005737~cytoplasm,GO:0005783~endoplasmic reticulum,GO:0005789~endoplasmic reticulum membrane,GO:0005886~plasma membrane,GO:0016020~membrane,GO:0016021~integral component of membrane,GO:0043234~protein complex,GO:0045121~membrane raft,GO:0070062~extracellular exosome,	GO:0005515~protein binding,GO:0015485~cholesterol binding,GO:0031625~ubiquitin protein ligase binding,
Emc1	ER membrane protein complex subunit 1(Emc1)	Mus musculus	GO:0034975~protein folding in endoplasmic reticulum,	GO:0005783~endoplasmic reticulum,GO:0016020~membrane,GO:0016021~integral component of membrane,GO:0072546~ER membrane protein complex,
Emc10	ER membrane protein complex subunit 10(Emc10)	Mus musculus		GO:0005576~extracellular region,GO:0016020~membrane,GO:0016021~integral component of membrane,GO:0072546~ER membrane protein complex,
Eya3	EYA transcriptional coactivator and phosphatase 3(Eya3)	Mus musculus	GO:0006281~DNA repair,GO:0006302~double-strand break repair,GO:0006351~transcription, DNA-templated,GO:0006355~regulation of transcription, DNA-templated,GO:0006470~protein dephosphorylation,GO:0006974~cellular response to DNA damage stimulus,GO:0007275~multicellular organism development,GO:0010212~response to ionizing radiation,GO:0016569~covalent chromatin modification,GO:0016576~histone dephos…	GO:0005634~nucleus,GO:0005654~nucleoplasm,GO:0005667~transcription factor complex,GO:0005737~cytoplasm,GO:0005813~centrosome,	GO:0003682~chromatin binding,GO:0004721~phosphoprotein phosphatase activity,GO:0004725~protein tyrosine phosphatase activity,GO:0005515~protein binding,GO:0008138~protein tyrosine/serine/threonine phosphatase activity,GO:0016787~hydrolase activity,GO:0046872~metal ion binding,
Eya4	EYA transcriptional coactivator and phosphatase 4(Eya4)	Mus musculus	GO:0006281~DNA repair,GO:0006351~transcription, DNA-templated,GO:0006355~regulation of transcription, DNA-templated,GO:0006974~cellular response to DNA damage stimulus,GO:0007275~multicellular organism development,GO:0007605~sensory perception of sound,GO:0016569~covalent chromatin modification,GO:0016576~histone dephosphorylation,GO:0030154~cell differentiation,GO:0042474~middle ear morphogenesi…	GO:0005634~nucleus,GO:0005737~cytoplasm,	GO:0004721~phosphoprotein phosphatase activity,GO:0004725~protein tyrosine phosphatase activity,GO:0016787~hydrolase activity,GO:0046872~metal ion binding,
Evc	Ellis van Creveld gene syndrome(Evc)	Mus musculus	GO:0003416~endochondral bone growth,GO:0007224~smoothened signaling pathway,GO:0045880~positive regulation of smoothened signaling pathway,GO:0051216~cartilage development,	GO:0005737~cytoplasm,GO:0005856~cytoskeleton,GO:0005886~plasma membrane,GO:0005929~cilium,GO:0016020~membrane,GO:0016021~integral component of membrane,GO:0036064~ciliary basal body,GO:0042995~cell projection,GO:0060170~ciliary membrane,	GO:0005515~protein binding,
Epha1	Eph receptor A1(Epha1)	Mus musculus	GO:0001525~angiogenesis,GO:0001954~positive regulation of cell-matrix adhesion,GO:0006468~protein phosphorylation,GO:0006469~negative regulation of protein kinase activity,GO:0007155~cell adhesion,GO:0007166~cell surface receptor signaling pathway,GO:0007169~transmembrane receptor protein tyrosine kinase signaling pathway,GO:0008284~positive regulation of cell proliferation,GO:0016310~phosphoryla…	GO:0005886~plasma membrane,GO:0005887~integral component of plasma membrane,GO:0016020~membrane,GO:0016021~integral component of membrane,	GO:0000166~nucleotide binding,GO:0004672~protein kinase activity,GO:0004713~protein tyrosine kinase activity,GO:0004714~transmembrane receptor protein tyrosine kinase activity,GO:0005003~ephrin receptor activity,GO:0005005~transmembrane-ephrin receptor activity,GO:0005524~ATP binding,GO:0016301~kinase activity,GO:0016740~transferase activity,GO:0019901~protein kinase binding,	mmu04360:Axon guidance,
Epha7	Eph receptor A7(Epha7)	Mus musculus	GO:0001934~positive regulation of protein phosphorylation,GO:0006468~protein phosphorylation,GO:0006915~apoptotic process,GO:0007169~transmembrane receptor protein tyrosine kinase signaling pathway,GO:0007275~multicellular organism development,GO:0007399~nervous system development,GO:0007420~brain development,GO:0016310~phosphorylation,GO:0022407~regulation of cell-cell adhesion,GO:0031290~retina…	GO:0005886~plasma membrane,GO:0005887~integral component of plasma membrane,GO:0016020~membrane,GO:0016021~integral component of membrane,GO:0030425~dendrite,GO:0031594~neuromuscular junction,GO:0043025~neuronal cell body,GO:0045211~postsynaptic membrane,	GO:0000166~nucleotide binding,GO:0004672~protein kinase activity,GO:0004713~protein tyrosine kinase activity,GO:0004714~transmembrane receptor protein tyrosine kinase activity,GO:0005003~ephrin receptor activity,GO:0005004~GPI-linked ephrin receptor activity,GO:0005515~protein binding,GO:0005524~ATP binding,GO:0008046~axon guidance receptor activity,GO:0016301~kinase activity,GO:0016740~transfera…	mmu04360:Axon guidance,
Epha8	Eph receptor A8(Epha8)	Mus musculus	GO:0006468~protein phosphorylation,GO:0006929~substrate-dependent cell migration,GO:0007155~cell adhesion,GO:0007169~transmembrane receptor protein tyrosine kinase signaling pathway,GO:0007275~multicellular organism development,GO:0007399~nervous system development,GO:0007411~axon guidance,GO:0016310~phosphorylation,GO:0016322~neuron remodeling,GO:0030155~regulation of cell adhesion,GO:0031175~ne…	GO:0005768~endosome,GO:0005886~plasma membrane,GO:0005887~integral component of plasma membrane,GO:0016020~membrane,GO:0016021~integral component of membrane,GO:0031901~early endosome membrane,GO:0042995~cell projection,GO:0043005~neuron projection,	GO:0000166~nucleotide binding,GO:0004672~protein kinase activity,GO:0004713~protein tyrosine kinase activity,GO:0004714~transmembrane receptor protein tyrosine kinase activity,GO:0005003~ephrin receptor activity,GO:0005004~GPI-linked ephrin receptor activity,GO:0005515~protein binding,GO:0005524~ATP binding,GO:0016301~kinase activity,GO:0016740~transferase activity,	mmu04360:Axon guidance,
Ephb2	Eph receptor B2(Ephb2)	Mus musculus	GO:0000902~cell morphogenesis,GO:0001525~angiogenesis,GO:0001655~urogenital system development,GO:0006468~protein phosphorylation,GO:0007169~transmembrane receptor protein tyrosine kinase signaling pathway,GO:0007275~multicellular organism development,GO:0007399~nervous system development,GO:0007411~axon guidance,GO:0007413~axonal fasciculation,GO:0007612~learning,GO:0009887~organ morphogenesis,G…	GO:0005886~plasma membrane,GO:0005887~integral component of plasma membrane,GO:0016020~membrane,GO:0016021~integral component of membrane,GO:0030424~axon,GO:0030425~dendrite,GO:0042995~cell projection,GO:0043025~neuronal cell body,GO:0045202~synapse,	GO:0000166~nucleotide binding,GO:0004672~protein kinase activity,GO:0004713~protein tyrosine kinase activity,GO:0004714~transmembrane receptor protein tyrosine kinase activity,GO:0004872~receptor activity,GO:0005003~ephrin receptor activity,GO:0005005~transmembrane-ephrin receptor activity,GO:0005102~receptor binding,GO:0005515~protein binding,GO:0005524~ATP binding,GO:0008046~axon guidance recep…	mmu04360:Axon guidance,
Etaa1	Ewing tumor-associated antigen 1(Etaa1)	Mus musculus		GO:0005737~cytoplasm,
Fbxw4	F-box and WD-40 domain protein 4(Fbxw4)	Mus musculus	GO:0002053~positive regulation of mesenchymal cell proliferation,GO:0007275~multicellular organism development,GO:0016055~Wnt signaling pathway,GO:0031146~SCF-dependent proteasomal ubiquitin-dependent protein catabolic process,GO:0042733~embryonic digit morphogenesis,GO:0051216~cartilage development,GO:0060173~limb development,	GO:0019005~SCF ubiquitin ligase complex,
Fbxw8	F-box and WD-40 domain protein 8(Fbxw8)	Mus musculus	GO:0006511~ubiquitin-dependent protein catabolic process,GO:0007030~Golgi organization,GO:0008283~cell proliferation,GO:0016567~protein ubiquitination,GO:0050775~positive regulation of dendrite morphogenesis,GO:0060712~spongiotrophoblast layer development,GO:0060716~labyrinthine layer blood vessel development,	GO:0005737~cytoplasm,GO:0005794~Golgi apparatus,GO:0019005~SCF ubiquitin ligase complex,GO:0031467~Cul7-RING ubiquitin ligase complex,GO:0048471~perinuclear region of cytoplasm,GO:1990393~3M complex,	GO:0004842~ubiquitin-protein transferase activity,GO:0005515~protein binding,	mmu04120:Ubiquitin mediated proteolysis,
Fbxl16	F-box and leucine-rich repeat protein 16(Fbxl16)	Mus musculus		GO:0005737~cytoplasm,
Fbxl17	F-box and leucine-rich repeat protein 17(Fbxl17)	Mus musculus
Fbxl19	F-box and leucine-rich repeat protein 19(Fbxl19)	Mus musculus	GO:0043161~proteasome-mediated ubiquitin-dependent protein catabolic process,	GO:0019005~SCF ubiquitin ligase complex,	GO:0003677~DNA binding,GO:0005515~protein binding,GO:0008270~zinc ion binding,GO:0046872~metal ion binding,
Fbxl2	F-box and leucine-rich repeat protein 2(Fbxl2)	Mus musculus	GO:0006511~ubiquitin-dependent protein catabolic process,GO:0006513~protein monoubiquitination,GO:0010506~regulation of autophagy,GO:0014066~regulation of phosphatidylinositol 3-kinase signaling,GO:0016567~protein ubiquitination,GO:0031146~SCF-dependent proteasomal ubiquitin-dependent protein catabolic process,	GO:0016020~membrane,GO:0019005~SCF ubiquitin ligase complex,	GO:0004842~ubiquitin-protein transferase activity,GO:0005515~protein binding,GO:0005516~calmodulin binding,GO:0019903~protein phosphatase binding,GO:0036312~phosphatidylinositol 3-kinase regulatory subunit binding,
Fbxl22	F-box and leucine-rich repeat protein 22(Fbxl22)	Mus musculus	GO:0016567~protein ubiquitination,GO:0043161~proteasome-mediated ubiquitin-dependent protein catabolic process,	GO:0005737~cytoplasm,GO:0019005~SCF ubiquitin ligase complex,GO:0030018~Z disc,	GO:0061630~ubiquitin protein ligase activity,
Fbxl7	F-box and leucine-rich repeat protein 7(Fbxl7)	Mus musculus	GO:0000086~G2/M transition of mitotic cell cycle,GO:0007049~cell cycle,GO:0007067~mitotic nuclear division,GO:0008283~cell proliferation,GO:0016567~protein ubiquitination,GO:0031146~SCF-dependent proteasomal ubiquitin-dependent protein catabolic process,GO:0051301~cell division,	GO:0005737~cytoplasm,GO:0005813~centrosome,GO:0005856~cytoskeleton,GO:0016021~integral component of membrane,GO:0019005~SCF ubiquitin ligase complex,	GO:0005515~protein binding,
Fbxo16	F-box protein 16(Fbxo16)	Mus musculus
Fbxo2	F-box protein 2(Fbxo2)	Mus musculus	GO:0006511~ubiquitin-dependent protein catabolic process,GO:0006516~glycoprotein catabolic process,GO:0008285~negative regulation of cell proliferation,GO:0016567~protein ubiquitination,GO:0030433~ER-associated ubiquitin-dependent protein catabolic process,GO:0031146~SCF-dependent proteasomal ubiquitin-dependent protein catabolic process,GO:0031396~regulation of protein ubiquitination,	GO:0005737~cytoplasm,GO:0005783~endoplasmic reticulum,GO:0005829~cytosol,GO:0016020~membrane,GO:0019005~SCF ubiquitin ligase complex,GO:0031090~organelle membrane,GO:0043197~dendritic spine,GO:0043231~intracellular membrane-bounded organelle,GO:0070062~extracellular exosome,	GO:0001540~beta-amyloid binding,GO:0001948~glycoprotein binding,GO:0004842~ubiquitin-protein transferase activity,GO:0005515~protein binding,GO:0030246~carbohydrate binding,	mmu04120:Ubiquitin mediated proteolysis,mmu04141:Protein processing in endoplasmic reticulum,
Fbxo28	F-box protein 28(Fbxo28)	Mus musculus		GO:0000775~chromosome, centromeric region,GO:0000776~kinetochore,GO:0000777~condensed chromosome kinetochore,GO:0005694~chromosome,
Fbxo3	F-box protein 3(Fbxo3)	Mus musculus		GO:0005634~nucleus,GO:0005654~nucleoplasm,GO:0005737~cytoplasm,	GO:0004842~ubiquitin-protein transferase activity,
Fbxo30	F-box protein 30(Fbxo30)	Mus musculus	GO:0016567~protein ubiquitination,		GO:0004842~ubiquitin-protein transferase activity,GO:0008270~zinc ion binding,GO:0046872~metal ion binding,GO:0061630~ubiquitin protein ligase activity,
Fbxo31	F-box protein 31(Fbxo31)	Mus musculus	GO:0006974~cellular response to DNA damage stimulus,GO:0007049~cell cycle,GO:0008054~negative regulation of cyclin-dependent protein serine/threonine kinase by cyclin degradation,GO:0031145~anaphase-promoting complex-dependent catabolic process,GO:0031146~SCF-dependent proteasomal ubiquitin-dependent protein catabolic process,GO:0031571~mitotic G1 DNA damage checkpoint,GO:0050775~positive regulat…	GO:0005813~centrosome,GO:0016021~integral component of membrane,GO:0019005~SCF ubiquitin ligase complex,GO:0043025~neuronal cell body,	GO:0004842~ubiquitin-protein transferase activity,GO:0030332~cyclin binding,
Fbxo32	F-box protein 32(Fbxo32)	Mus musculus	GO:0006511~ubiquitin-dependent protein catabolic process,GO:0010614~negative regulation of cardiac muscle hypertrophy,GO:0010666~positive regulation of cardiac muscle cell apoptotic process,GO:0014878~response to electrical stimulus involved in regulation of muscle adaptation,GO:0014889~muscle atrophy,GO:0014894~response to denervation involved in regulation of muscle adaptation,GO:0016567~protei…	GO:0005634~nucleus,GO:0005654~nucleoplasm,GO:0005737~cytoplasm,GO:0019005~SCF ubiquitin ligase complex,GO:0030018~Z disc,	GO:0004842~ubiquitin-protein transferase activity,GO:0005515~protein binding,	mmu04068:FoxO signaling pathway,
Fbxo34	F-box protein 34(Fbxo34)	Mus musculus		GO:0005654~nucleoplasm,GO:0005737~cytoplasm,
Fbxo36	F-box protein 36(Fbxo36)	Mus musculus	GO:0031146~SCF-dependent proteasomal ubiquitin-dependent protein catabolic process,
Fbxo41	F-box protein 41(Fbxo41)	Mus musculus
Fbxo6	F-box protein 6(Fbxo6)	Mus musculus	GO:0006281~DNA repair,GO:0006516~glycoprotein catabolic process,GO:0006974~cellular response to DNA damage stimulus,GO:0006986~response to unfolded protein,GO:0030433~ER-associated ubiquitin-dependent protein catabolic process,GO:0031146~SCF-dependent proteasomal ubiquitin-dependent protein catabolic process,GO:0097466~glycoprotein ERAD pathway,	GO:0005737~cytoplasm,GO:0019005~SCF ubiquitin ligase complex,GO:0044322~endoplasmic reticulum quality control compartment,	GO:0001948~glycoprotein binding,GO:0004842~ubiquitin-protein transferase activity,GO:0005515~protein binding,GO:0030246~carbohydrate binding,GO:0061630~ubiquitin protein ligase activity,GO:1904264~ubiquitin protein ligase activity involved in ERAD pathway,	mmu04141:Protein processing in endoplasmic reticulum,
Fbxo7	F-box protein 7(Fbxo7)	Mus musculus	GO:0000422~mitophagy,GO:0006626~protein targeting to mitochondrion,GO:0010975~regulation of neuron projection development,GO:0016567~protein ubiquitination,GO:0031647~regulation of protein stability,GO:0040012~regulation of locomotion,GO:0042787~protein ubiquitination involved in ubiquitin-dependent protein catabolic process,GO:0045620~negative regulation of lymphocyte differentiation,GO:0045736~…	GO:0000151~ubiquitin ligase complex,GO:0005634~nucleus,GO:0005737~cytoplasm,GO:0005739~mitochondrion,GO:0005829~cytosol,GO:0043234~protein complex,GO:0097409~glial cytoplasmic inclusion,GO:0097414~classical Lewy body,GO:0097462~Lewy neurite,GO:1990037~Lewy body core,GO:1990038~Lewy body corona,	GO:0019901~protein kinase binding,GO:0031625~ubiquitin protein ligase binding,GO:0043130~ubiquitin binding,GO:0046982~protein heterodimerization activity,
Foxred2	FAD-dependent oxidoreductase domain containing 2(Foxred2)	Mus musculus	GO:0030433~ER-associated ubiquitin-dependent protein catabolic process,GO:0055114~oxidation-reduction process,	GO:0005783~endoplasmic reticulum,GO:0005788~endoplasmic reticulum lumen,	GO:0001948~glycoprotein binding,GO:0004497~monooxygenase activity,GO:0016491~oxidoreductase activity,GO:0050660~flavin adenine dinucleotide binding,
Fastkd5	FAST kinase domains 5(Fastkd5)	Mus musculus	GO:0000963~mitochondrial RNA processing,GO:0006397~mRNA processing,GO:0045333~cellular respiration,	GO:0005739~mitochondrion,GO:0035770~ribonucleoprotein granule,GO:0042645~mitochondrial nucleoid,	GO:0003723~RNA binding,GO:0004672~protein kinase activity,GO:0019843~rRNA binding,GO:0044822~poly(A) RNA binding,
Fat2	FAT atypical cadherin 2(Fat2)	Mus musculus	GO:0007155~cell adhesion,GO:0007156~homophilic cell adhesion via plasma membrane adhesion molecules,GO:0010631~epithelial cell migration,	GO:0005634~nucleus,GO:0005886~plasma membrane,GO:0005913~cell-cell adherens junction,GO:0016020~membrane,GO:0016021~integral component of membrane,GO:0030054~cell junction,GO:0070062~extracellular exosome,	GO:0005509~calcium ion binding,
Fosb	FBJ osteosarcoma oncogene B(Fosb)	Mus musculus	GO:0006355~regulation of transcription, DNA-templated,GO:0006357~regulation of transcription from RNA polymerase II promoter,GO:0006366~transcription from RNA polymerase II promoter,GO:0007565~female pregnancy,GO:0009612~response to mechanical stimulus,GO:0032570~response to progesterone,GO:0032870~cellular response to hormone stimulus,GO:0042493~response to drug,GO:0043278~response to morphine,G…	GO:0005634~nucleus,	GO:0000978~RNA polymerase II core promoter proximal region sequence-specific DNA binding,GO:0001077~transcriptional activator activity, RNA polymerase II core promoter proximal region sequence-specific binding,GO:0003677~DNA binding,GO:0003690~double-stranded DNA binding,GO:0003700~transcription factor activity, sequence-specific DNA binding,GO:0043565~sequence-specific DNA binding,	mmu04380:Osteoclast differentiation,mmu05030:Cocaine addiction,mmu05031:Amphetamine addiction,mmu05034:Alcoholism,
Frmpd3	FERM and PDZ domain containing 3(Frmpd3)	Mus musculus		GO:0005856~cytoskeleton,
Frmd4a	FERM domain containing 4A(Frmd4a)	Mus musculus	GO:0090162~establishment of epithelial cell polarity,	GO:0005737~cytoplasm,GO:0005856~cytoskeleton,GO:0005923~bicellular tight junction,	GO:0030674~protein binding, bridging,
Frmd4b	FERM domain containing 4B(Frmd4b)	Mus musculus	GO:0090162~establishment of epithelial cell polarity,	GO:0001726~ruffle,GO:0005615~extracellular space,GO:0005737~cytoplasm,GO:0005856~cytoskeleton,	GO:0005515~protein binding,
Frmd5	FERM domain containing 5(Frmd5)	Mus musculus	GO:0031032~actomyosin structure organization,	GO:0005737~cytoplasm,GO:0005856~cytoskeleton,GO:0016021~integral component of membrane,GO:0019898~extrinsic component of membrane,	GO:0005200~structural constituent of cytoskeleton,GO:0008092~cytoskeletal protein binding,
Frmd7	FERM domain containing 7(Frmd7)	Mus musculus	GO:0007399~nervous system development,GO:0010592~positive regulation of lamellipodium assembly,GO:0010975~regulation of neuron projection development,GO:0032091~negative regulation of protein binding,GO:0051057~positive regulation of small GTPase mediated signal transduction,GO:0051497~negative regulation of stress fiber assembly,	GO:0005615~extracellular space,GO:0005856~cytoskeleton,GO:0030426~growth cone,GO:0042995~cell projection,GO:0043005~neuron projection,GO:0043025~neuronal cell body,	GO:0005515~protein binding,
Frmd8	FERM domain containing 8(Frmd8)	Mus musculus		GO:0005856~cytoskeleton,
Farp1	FERM, RhoGEF (Arhgef) and pleckstrin domain protein 1 (chondrocyte-derived)(Farp1)	Mus musculus	GO:0007275~multicellular organism development,GO:0007416~synapse assembly,GO:0010923~negative regulation of phosphatase activity,GO:0035023~regulation of Rho protein signal transduction,GO:0048813~dendrite morphogenesis,	GO:0005737~cytoplasm,GO:0005829~cytosol,GO:0005856~cytoskeleton,GO:0005886~plasma membrane,GO:0016020~membrane,GO:0019898~extrinsic component of membrane,GO:0030054~cell junction,GO:0030175~filopodium,GO:0030425~dendrite,GO:0031234~extrinsic component of cytoplasmic side of plasma membrane,GO:0042995~cell projection,GO:0043005~neuron projection,GO:0043197~dendritic spine,GO:0045202~synapse,	GO:0005085~guanyl-nucleotide exchange factor activity,GO:0005089~Rho guanyl-nucleotide exchange factor activity,GO:0008092~cytoskeletal protein binding,GO:0030676~Rac guanyl-nucleotide exchange factor activity,GO:0048365~Rac GTPase binding,
Fhdc1	FH2 domain containing 1(Fhdc1)	Mus musculus
Fkbp1b	FK506 binding protein 1b(Fkbp1b)	Mus musculus	GO:0000413~protein peptidyl-prolyl isomerization,GO:0002027~regulation of heart rate,GO:0006457~protein folding,GO:0006939~smooth muscle contraction,GO:0007204~positive regulation of cytosolic calcium ion concentration,GO:0009749~response to glucose,GO:0010459~negative regulation of heart rate,GO:0010880~regulation of release of sequestered calcium ion into cytosol by sarcoplasmic reticulum,GO:00…	GO:0005737~cytoplasm,GO:0016020~membrane,GO:0016529~sarcoplasmic reticulum,GO:0030018~Z disc,GO:0033017~sarcoplasmic reticulum membrane,GO:0034704~calcium channel complex,GO:0043231~intracellular membrane-bounded organelle,	GO:0003755~peptidyl-prolyl cis-trans isomerase activity,GO:0005102~receptor binding,GO:0005515~protein binding,GO:0005528~FK506 binding,GO:0016853~isomerase activity,GO:0019855~calcium channel inhibitor activity,GO:0030551~cyclic nucleotide binding,GO:0044325~ion channel binding,
Fkbp3	FK506 binding protein 3(Fkbp3)	Mus musculus	GO:0006457~protein folding,GO:0061077~chaperone-mediated protein folding,	GO:0005634~nucleus,GO:0005789~endoplasmic reticulum membrane,	GO:0003755~peptidyl-prolyl cis-trans isomerase activity,GO:0005528~FK506 binding,GO:0016853~isomerase activity,GO:0044822~poly(A) RNA binding,
Fkbp6	FK506 binding protein 6(Fkbp6)	Mus musculus	GO:0006457~protein folding,GO:0007126~meiotic nuclear division,GO:0007283~spermatogenesis,GO:0018208~peptidyl-proline modification,GO:0030154~cell differentiation,GO:0031047~gene silencing by RNA,GO:0034587~piRNA metabolic process,GO:0043046~DNA methylation involved in gamete generation,GO:0045070~positive regulation of viral genome replication,GO:0051321~meiotic cell cycle,GO:0061077~chaperone-m…	GO:0000795~synaptonemal complex,GO:0005634~nucleus,GO:0005654~nucleoplasm,GO:0005694~chromosome,GO:0005737~cytoplasm,GO:0005789~endoplasmic reticulum membrane,GO:0005829~cytosol,GO:0016020~membrane,	GO:0003755~peptidyl-prolyl cis-trans isomerase activity,GO:0005528~FK506 binding,GO:0042802~identical protein binding,GO:0051879~Hsp90 protein binding,
Fkbpl	FK506 binding protein-like(Fkbpl)	Mus musculus	GO:0061077~chaperone-mediated protein folding,	GO:0005789~endoplasmic reticulum membrane,	GO:0003755~peptidyl-prolyl cis-trans isomerase activity,GO:0005528~FK506 binding,
Flywch1	FLYWCH-type zinc finger 1(Flywch1)	Mus musculus		GO:0005634~nucleus,GO:0005654~nucleoplasm,GO:0005737~cytoplasm,	GO:0003677~DNA binding,GO:0046872~metal ion binding,
Flt1	FMS-like tyrosine kinase 1(Flt1)	Mus musculus	GO:0001525~angiogenesis,GO:0001569~patterning of blood vessels,GO:0001666~response to hypoxia,GO:0002040~sprouting angiogenesis,GO:0002548~monocyte chemotaxis,GO:0006468~protein phosphorylation,GO:0006935~chemotaxis,GO:0007169~transmembrane receptor protein tyrosine kinase signaling pathway,GO:0007275~multicellular organism development,GO:0010863~positive regulation of phospholipase C activity,GO…	GO:0005615~extracellular space,GO:0005634~nucleus,GO:0005768~endosome,GO:0005886~plasma membrane,GO:0005887~integral component of plasma membrane,GO:0005925~focal adhesion,GO:0016020~membrane,GO:0016021~integral component of membrane,GO:0043235~receptor complex,	GO:0000166~nucleotide binding,GO:0004672~protein kinase activity,GO:0004713~protein tyrosine kinase activity,GO:0004714~transmembrane receptor protein tyrosine kinase activity,GO:0005021~vascular endothelial growth factor-activated receptor activity,GO:0005524~ATP binding,GO:0016301~kinase activity,GO:0016740~transferase activity,GO:0019838~growth factor binding,GO:0036326~VEGF-A-activated recept…	mmu04014:Ras signaling pathway,mmu04015:Rap1 signaling pathway,mmu04066:HIF-1 signaling pathway,mmu04151:PI3K-Akt signaling pathway,mmu04510:Focal adhesion,mmu05202:Transcriptional misregulation in cancer,mmu05323:Rheumatoid arthritis,
Flt3l	FMS-like tyrosine kinase 3 ligand(Flt3l)	Mus musculus	GO:0001934~positive regulation of protein phosphorylation,GO:0008284~positive regulation of cell proliferation,GO:0030098~lymphocyte differentiation,GO:0030885~regulation of myeloid dendritic cell activation,GO:0032825~positive regulation of natural killer cell differentiation,GO:0035162~embryonic hemopoiesis,GO:0045663~positive regulation of myoblast differentiation,GO:0045787~positive regulatio…	GO:0005576~extracellular region,GO:0005615~extracellular space,GO:0005886~plasma membrane,GO:0009986~cell surface,GO:0016020~membrane,GO:0016021~integral component of membrane,GO:0031233~intrinsic component of external side of plasma membrane,	GO:0005125~cytokine activity,GO:0016301~kinase activity,GO:0030971~receptor tyrosine kinase binding,GO:0042803~protein homodimerization activity,	mmu04640:Hematopoietic cell lineage,mmu05200:Pathways in cancer,
Flt4	FMS-like tyrosine kinase 4(Flt4)	Mus musculus	GO:0001525~angiogenesis,GO:0001934~positive regulation of protein phosphorylation,GO:0001938~positive regulation of endothelial cell proliferation,GO:0001944~vasculature development,GO:0001945~lymph vessel development,GO:0001946~lymphangiogenesis,GO:0002040~sprouting angiogenesis,GO:0003016~respiratory system process,GO:0006468~protein phosphorylation,GO:0007169~transmembrane receptor protein tyr…	GO:0005634~nucleus,GO:0005737~cytoplasm,GO:0005886~plasma membrane,GO:0005887~integral component of plasma membrane,GO:0016020~membrane,GO:0016021~integral component of membrane,GO:0043235~receptor complex,	GO:0000166~nucleotide binding,GO:0004672~protein kinase activity,GO:0004713~protein tyrosine kinase activity,GO:0004714~transmembrane receptor protein tyrosine kinase activity,GO:0005021~vascular endothelial growth factor-activated receptor activity,GO:0005515~protein binding,GO:0005524~ATP binding,GO:0016301~kinase activity,GO:0016740~transferase activity,GO:0019838~growth factor binding,GO:0019…	mmu04014:Ras signaling pathway,mmu04015:Rap1 signaling pathway,mmu04151:PI3K-Akt signaling pathway,mmu04510:Focal adhesion,
Fundc1	FUN14 domain containing 1(Fundc1)	Mus musculus	GO:0000422~mitophagy,GO:0001666~response to hypoxia,GO:0006914~autophagy,	GO:0005739~mitochondrion,GO:0005741~mitochondrial outer membrane,GO:0016020~membrane,GO:0016021~integral component of membrane,GO:0031307~integral component of mitochondrial outer membrane,
Fundc2	FUN14 domain containing 2(Fundc2)	Mus musculus	GO:0000422~mitophagy,	GO:0005634~nucleus,GO:0005739~mitochondrion,GO:0031307~integral component of mitochondrial outer membrane,
Fxyd2	FXYD domain-containing ion transport regulator 2(Fxyd2)	Mus musculus	GO:0001558~regulation of cell growth,GO:0006810~transport,GO:0006811~ion transport,GO:0006813~potassium ion transport,GO:0006814~sodium ion transport,GO:0042127~regulation of cell proliferation,GO:2000649~regulation of sodium ion transmembrane transporter activity,	GO:0005887~integral component of plasma membrane,GO:0005890~sodium:potassium-exchanging ATPase complex,GO:0016020~membrane,GO:0016021~integral component of membrane,GO:0016323~basolateral plasma membrane,GO:0043231~intracellular membrane-bounded organelle,GO:0070062~extracellular exosome,	GO:0005216~ion channel activity,GO:0005391~sodium:potassium-exchanging ATPase activity,GO:0017080~sodium channel regulator activity,	mmu04022:cGMP-PKG signaling pathway,mmu04024:cAMP signaling pathway,mmu04260:Cardiac muscle contraction,mmu04261:Adrenergic signaling in cardiomyocytes,mmu04911:Insulin secretion,mmu04918:Thyroid hormone synthesis,mmu04919:Thyroid hormone signaling pathway,mmu04960:Aldosterone-regulated sodium reabsorption,mmu04961:Endocrine and other factor-regulated calcium reabsorption,mmu04964:Proximal tubule…
Fxyd3	FXYD domain-containing ion transport regulator 3(Fxyd3)	Mus musculus	GO:0006810~transport,GO:0006811~ion transport,GO:0006821~chloride transport,GO:0050790~regulation of catalytic activity,GO:2000649~regulation of sodium ion transmembrane transporter activity,	GO:0005789~endoplasmic reticulum membrane,GO:0005887~integral component of plasma membrane,GO:0016020~membrane,GO:0016021~integral component of membrane,GO:0034707~chloride channel complex,GO:0070062~extracellular exosome,	GO:0005216~ion channel activity,GO:0005254~chloride channel activity,GO:0005515~protein binding,GO:0017080~sodium channel regulator activity,GO:0051117~ATPase binding,
Fxyd4	FXYD domain-containing ion transport regulator 4(Fxyd4)	Mus musculus	GO:0006810~transport,GO:0006811~ion transport,GO:2000649~regulation of sodium ion transmembrane transporter activity,	GO:0005887~integral component of plasma membrane,GO:0016020~membrane,GO:0016021~integral component of membrane,	GO:0005216~ion channel activity,GO:0005267~potassium channel activity,GO:0017080~sodium channel regulator activity,GO:0051117~ATPase binding,	mmu04960:Aldosterone-regulated sodium reabsorption,
Fxyd5	FXYD domain-containing ion transport regulator 5(Fxyd5)	Mus musculus	GO:0006810~transport,GO:0006811~ion transport,GO:2000649~regulation of sodium ion transmembrane transporter activity,	GO:0005887~integral component of plasma membrane,GO:0016020~membrane,GO:0016021~integral component of membrane,	GO:0003779~actin binding,GO:0005216~ion channel activity,GO:0017080~sodium channel regulator activity,GO:0045296~cadherin binding,
Fxyd7	FXYD domain-containing ion transport regulator 7(Fxyd7)	Mus musculus	GO:0006810~transport,GO:0006811~ion transport,GO:0043269~regulation of ion transport,	GO:0016020~membrane,GO:0016021~integral component of membrane,	GO:0005216~ion channel activity,GO:0051117~ATPase binding,
Fyb	FYN binding protein(Fyb)	Mus musculus	GO:0006955~immune response,GO:0007165~signal transduction,GO:0045576~mast cell activation,GO:0050852~T cell receptor signaling pathway,GO:0072659~protein localization to plasma membrane,	GO:0005634~nucleus,GO:0005737~cytoplasm,GO:0005829~cytosol,GO:0005886~plasma membrane,GO:0015629~actin cytoskeleton,GO:0030054~cell junction,	GO:0005102~receptor binding,GO:0005515~protein binding,GO:0032403~protein complex binding,	mmu04015:Rap1 signaling pathway,
Fyco1	FYVE and coiled-coil domain containing 1(Fyco1)	Mus musculus	GO:0006810~transport,GO:0072383~plus-end-directed vesicle transport along microtubule,GO:1901098~positive regulation of autophagosome maturation,	GO:0005764~lysosome,GO:0005768~endosome,GO:0005770~late endosome,GO:0005776~autophagosome,GO:0016020~membrane,GO:0016021~integral component of membrane,GO:0031410~cytoplasmic vesicle,GO:0043231~intracellular membrane-bounded organelle,	GO:0046872~metal ion binding,
Fgd3	FYVE, RhoGEF and PH domain containing 3(Fgd3)	Mus musculus	GO:0035023~regulation of Rho protein signal transduction,GO:0046847~filopodium assembly,	GO:0005737~cytoplasm,GO:0005856~cytoskeleton,	GO:0005085~guanyl-nucleotide exchange factor activity,GO:0005089~Rho guanyl-nucleotide exchange factor activity,GO:0046872~metal ion binding,	mmu04810:Regulation of actin cytoskeleton,
Fgd4	FYVE, RhoGEF and PH domain containing 4(Fgd4)	Mus musculus	GO:0007257~activation of JUN kinase activity,GO:0008360~regulation of cell shape,GO:0030032~lamellipodium assembly,GO:0030035~microspike assembly,GO:0035023~regulation of Rho protein signal transduction,	GO:0005737~cytoplasm,GO:0005856~cytoskeleton,GO:0015629~actin cytoskeleton,GO:0030027~lamellipodium,GO:0030175~filopodium,GO:0042995~cell projection,	GO:0003779~actin binding,GO:0005085~guanyl-nucleotide exchange factor activity,GO:0005089~Rho guanyl-nucleotide exchange factor activity,GO:0046872~metal ion binding,GO:0051015~actin filament binding,
Fgd6	FYVE, RhoGEF and PH domain containing 6(Fgd6)	Mus musculus	GO:0035023~regulation of Rho protein signal transduction,	GO:0005737~cytoplasm,GO:0005856~cytoskeleton,	GO:0005085~guanyl-nucleotide exchange factor activity,GO:0005089~Rho guanyl-nucleotide exchange factor activity,GO:0046872~metal ion binding,
Fadd	Fas (TNFRSF6)-associated via death domain(Fadd)	Mus musculus	GO:0001916~positive regulation of T cell mediated cytotoxicity,GO:0002376~immune system process,GO:0002821~positive regulation of adaptive immune response,GO:0006915~apoptotic process,GO:0007165~signal transduction,GO:0030217~T cell differentiation,GO:0032729~positive regulation of interferon-gamma production,GO:0032757~positive regulation of interleukin-8 production,GO:0032760~positive regulatio…	GO:0005634~nucleus,GO:0005737~cytoplasm,GO:0005829~cytosol,GO:0005886~plasma membrane,GO:0031264~death-inducing signaling complex,GO:0031265~CD95 death-inducing signaling complex,GO:0043005~neuron projection,GO:0043234~protein complex,GO:0044297~cell body,GO:0045121~membrane raft,GO:0097342~ripoptosome,	GO:0002020~protease binding,GO:0005123~death receptor binding,GO:0005164~tumor necrosis factor receptor binding,GO:0005515~protein binding,GO:0032403~protein complex binding,GO:0032813~tumor necrosis factor receptor superfamily binding,GO:0033612~receptor serine/threonine kinase binding,GO:0035877~death effector domain binding,GO:0042802~identical protein binding,GO:0089720~caspase binding,	mmu04210:Apoptosis,mmu04620:Toll-like receptor signaling pathway,mmu04622:RIG-I-like receptor signaling pathway,mmu04668:TNF signaling pathway,mmu05010:Alzheimer's disease,mmu05142:Chagas disease (American trypanosomiasis),mmu05152:Tuberculosis,mmu05161:Hepatitis B,mmu05168:Herpes simplex infection,mmu05200:Pathways in cancer,
Faf2	Fas associated factor family member 2(Faf2)	Mus musculus	GO:0006986~response to unfolded protein,GO:0030433~ER-associated ubiquitin-dependent protein catabolic process,GO:0030970~retrograde protein transport, ER to cytosol,GO:0034389~lipid particle organization,GO:0043086~negative regulation of catalytic activity,	GO:0005737~cytoplasm,GO:0005783~endoplasmic reticulum,GO:0005811~lipid particle,GO:0016021~integral component of membrane,GO:0034098~VCP-NPL4-UFD1 AAA ATPase complex,	GO:0031625~ubiquitin protein ligase binding,GO:0035473~lipase binding,GO:0043130~ubiquitin binding,GO:0055102~lipase inhibitor activity,
Fcer1g	Fc receptor, IgE, high affinity I, gamma polypeptide(Fcer1g)	Mus musculus	GO:0001798~positive regulation of type IIa hypersensitivity,GO:0001805~positive regulation of type III hypersensitivity,GO:0001812~positive regulation of type I hypersensitivity,GO:0002223~stimulatory C-type lectin receptor signaling pathway,GO:0002283~neutrophil activation involved in immune response,GO:0002292~T cell differentiation involved in immune response,GO:0002431~Fc receptor mediated st…	GO:0005886~plasma membrane,GO:0005887~integral component of plasma membrane,GO:0009897~external side of plasma membrane,GO:0009986~cell surface,GO:0016020~membrane,GO:0016021~integral component of membrane,GO:0032998~Fc-epsilon receptor I complex,GO:0045121~membrane raft,	GO:0004888~transmembrane signaling receptor activity,GO:0005515~protein binding,GO:0019767~IgE receptor activity,GO:0019863~IgE binding,GO:0019864~IgG binding,	mmu04071:Sphingolipid signaling pathway,mmu04611:Platelet activation,mmu04650:Natural killer cell mediated cytotoxicity,mmu04664:Fc epsilon RI signaling pathway,mmu05152:Tuberculosis,mmu05310:Asthma,
Fcer2a	Fc receptor, IgE, low affinity II, alpha polypeptide(Fcer2a)	Mus musculus	GO:0002925~positive regulation of humoral immune response mediated by circulating immunoglobulin,GO:0051000~positive regulation of nitric-oxide synthase activity,GO:0051712~positive regulation of killing of cells of other organism,GO:0051770~positive regulation of nitric-oxide synthase biosynthetic process,	GO:0005886~plasma membrane,GO:0009897~external side of plasma membrane,GO:0016020~membrane,GO:0016021~integral component of membrane,GO:0070062~extracellular exosome,	GO:0019863~IgE binding,GO:0030246~carbohydrate binding,GO:0046872~metal ion binding,	mmu04640:Hematopoietic cell lineage,mmu05169:Epstein-Barr virus infection,
Fcgr1	Fc receptor, IgG, high affinity I(Fcgr1)	Mus musculus	GO:0001788~antibody-dependent cellular cytotoxicity,GO:0001798~positive regulation of type IIa hypersensitivity,GO:0001805~positive regulation of type III hypersensitivity,GO:0002376~immune system process,GO:0006898~receptor-mediated endocytosis,GO:0006910~phagocytosis, recognition,GO:0006911~phagocytosis, engulfment,GO:0007166~cell surface receptor signaling pathway,GO:0009617~response to bacter…	GO:0005886~plasma membrane,GO:0009897~external side of plasma membrane,GO:0016020~membrane,GO:0016021~integral component of membrane,GO:0045121~membrane raft,	GO:0019770~IgG receptor activity,GO:0019864~IgG binding,GO:0031774~leukotriene receptor binding,	mmu04145:Phagosome,mmu04380:Osteoclast differentiation,mmu04640:Hematopoietic cell lineage,mmu04666:Fc gamma R-mediated phagocytosis,mmu05140:Leishmaniasis,mmu05150:Staphylococcus aureus infection,mmu05152:Tuberculosis,mmu05202:Transcriptional misregulation in cancer,mmu05322:Systemic lupus erythematosus,
Fcrl5	Fc receptor-like 5(Fcrl5)	Mus musculus	GO:0050859~negative regulation of B cell receptor signaling pathway,GO:0051280~negative regulation of release of sequestered calcium ion into cytosol,	GO:0005886~plasma membrane,GO:0016020~membrane,GO:0016021~integral component of membrane,GO:0043235~receptor complex,	GO:0005515~protein binding,
Fcrls	Fc receptor-like S, scavenger receptor(Fcrls)	Mus musculus		GO:0016020~membrane,	GO:0005044~scavenger receptor activity,
Gpkow	G patch domain and KOW motifs(Gpkow)	Mus musculus		GO:0005634~nucleus,GO:0005654~nucleoplasm,	GO:0003676~nucleic acid binding,
Gpatch11	G patch domain containing 11(Gpatch11)	Mus musculus		GO:0000775~chromosome, centromeric region,GO:0000776~kinetochore,GO:0000777~condensed chromosome kinetochore,GO:0005694~chromosome,	GO:0003676~nucleic acid binding,
Gpatch2l	G patch domain containing 2 like(Gpatch2l)	Mus musculus
Gpatch8	G patch domain containing 8(Gpatch8)	Mus musculus		GO:0016021~integral component of membrane,	GO:0003676~nucleic acid binding,GO:0005515~protein binding,GO:0044822~poly(A) RNA binding,GO:0046872~metal ion binding,
Gps1	G protein pathway suppressor 1(Gps1)	Mus musculus	GO:0010387~COP9 signalosome assembly,GO:0010388~cullin deneddylation,	GO:0005634~nucleus,GO:0005737~cytoplasm,GO:0008180~COP9 signalosome,	GO:0005515~protein binding,
Gpr101	G protein-coupled receptor 101(Gpr101)	Mus musculus	GO:0007165~signal transduction,GO:0007186~G-protein coupled receptor signaling pathway,GO:0007267~cell-cell signaling,GO:0071880~adenylate cyclase-activating adrenergic receptor signaling pathway,	GO:0005886~plasma membrane,GO:0005887~integral component of plasma membrane,GO:0016020~membrane,GO:0016021~integral component of membrane,GO:0043235~receptor complex,	GO:0004871~signal transducer activity,GO:0004930~G-protein coupled receptor activity,GO:0004935~adrenergic receptor activity,
Gpr107	G protein-coupled receptor 107(Gpr107)	Mus musculus	GO:0072583~clathrin-mediated endocytosis,	GO:0005769~early endosome,GO:0005794~Golgi apparatus,GO:0016020~membrane,GO:0016021~integral component of membrane,GO:0030136~clathrin-coated vesicle,	GO:0005515~protein binding,GO:0032050~clathrin heavy chain binding,
Gpr108	G protein-coupled receptor 108(Gpr108)	Mus musculus		GO:0016020~membrane,GO:0016021~integral component of membrane,
Gpr132	G protein-coupled receptor 132(Gpr132)	Mus musculus	GO:0000082~G1/S transition of mitotic cell cycle,GO:0007165~signal transduction,GO:0007186~G-protein coupled receptor signaling pathway,GO:0010972~negative regulation of G2/M transition of mitotic cell cycle,	GO:0005886~plasma membrane,GO:0005887~integral component of plasma membrane,GO:0016020~membrane,GO:0016021~integral component of membrane,	GO:0004871~signal transducer activity,GO:0004930~G-protein coupled receptor activity,
Gpr139	G protein-coupled receptor 139(Gpr139)	Mus musculus	GO:0007165~signal transduction,GO:0007186~G-protein coupled receptor signaling pathway,GO:0007200~phospholipase C-activating G-protein coupled receptor signaling pathway,	GO:0005886~plasma membrane,GO:0005887~integral component of plasma membrane,GO:0016020~membrane,GO:0016021~integral component of membrane,	GO:0004871~signal transducer activity,GO:0004930~G-protein coupled receptor activity,GO:0008188~neuropeptide receptor activity,GO:0046983~protein dimerization activity,
Gpr146	G protein-coupled receptor 146(Gpr146)	Mus musculus		GO:0005886~plasma membrane,GO:0016021~integral component of membrane,	GO:0004930~G-protein coupled receptor activity,
Gpr156	G protein-coupled receptor 156(Gpr156)	Mus musculus	GO:0007165~signal transduction,GO:0007186~G-protein coupled receptor signaling pathway,	GO:0005886~plasma membrane,GO:0016020~membrane,GO:0016021~integral component of membrane,GO:0030054~cell junction,GO:0045202~synapse,GO:0045211~postsynaptic membrane,	GO:0004871~signal transducer activity,GO:0004930~G-protein coupled receptor activity,GO:0004965~G-protein coupled GABA receptor activity,	mmu04080:Neuroactive ligand-receptor interaction,
Gpr157	G protein-coupled receptor 157(Gpr157)	Mus musculus	GO:0007165~signal transduction,GO:0007166~cell surface receptor signaling pathway,GO:0007186~G-protein coupled receptor signaling pathway,	GO:0005886~plasma membrane,GO:0016020~membrane,GO:0016021~integral component of membrane,	GO:0004871~signal transducer activity,GO:0004888~transmembrane signaling receptor activity,GO:0004930~G-protein coupled receptor activity,
Gpr176	G protein-coupled receptor 176(Gpr176)	Mus musculus	GO:0007165~signal transduction,GO:0007186~G-protein coupled receptor signaling pathway,	GO:0005886~plasma membrane,GO:0016020~membrane,GO:0016021~integral component of membrane,	GO:0004871~signal transducer activity,GO:0004930~G-protein coupled receptor activity,
Gpr179	G protein-coupled receptor 179(Gpr179)	Mus musculus	GO:0007186~G-protein coupled receptor signaling pathway,GO:0007601~visual perception,GO:0072659~protein localization to plasma membrane,	GO:0005886~plasma membrane,GO:0016021~integral component of membrane,GO:0044292~dendrite terminus,	GO:0004930~G-protein coupled receptor activity,GO:0005515~protein binding,
Gpr183	G protein-coupled receptor 183(Gpr183)	Mus musculus	GO:0002250~adaptive immune response,GO:0002313~mature B cell differentiation involved in immune response,GO:0002376~immune system process,GO:0002407~dendritic cell chemotaxis,GO:0006959~humoral immune response,GO:0007165~signal transduction,GO:0007186~G-protein coupled receptor signaling pathway,GO:0010818~T cell chemotaxis,GO:0030316~osteoclast differentiation,GO:0030595~leukocyte chemotaxis,GO:…	GO:0005886~plasma membrane,GO:0016020~membrane,GO:0016021~integral component of membrane,	GO:0004871~signal transducer activity,GO:0004930~G-protein coupled receptor activity,GO:0008142~oxysterol binding,
Gpr20	G protein-coupled receptor 20(Gpr20)	Mus musculus	GO:0007165~signal transduction,GO:0007186~G-protein coupled receptor signaling pathway,GO:0035025~positive regulation of Rho protein signal transduction,GO:0051482~positive regulation of cytosolic calcium ion concentration involved in phospholipase C-activating G-protein coupled signaling pathway,	GO:0005623~cell,GO:0005886~plasma membrane,GO:0005887~integral component of plasma membrane,GO:0016020~membrane,GO:0016021~integral component of membrane,GO:0043235~receptor complex,	GO:0004871~signal transducer activity,GO:0004930~G-protein coupled receptor activity,
Gpr22	G protein-coupled receptor 22(Gpr22)	Mus musculus	GO:0007165~signal transduction,GO:0007186~G-protein coupled receptor signaling pathway,GO:0032870~cellular response to hormone stimulus,GO:1901652~response to peptide,	GO:0005886~plasma membrane,GO:0005887~integral component of plasma membrane,GO:0016020~membrane,GO:0016021~integral component of membrane,	GO:0004871~signal transducer activity,GO:0004930~G-protein coupled receptor activity,GO:0042277~peptide binding,
Gpr35	G protein-coupled receptor 35(Gpr35)	Mus musculus	GO:0007010~cytoskeleton organization,GO:0007165~signal transduction,GO:0007186~G-protein coupled receptor signaling pathway,GO:0007204~positive regulation of cytosolic calcium ion concentration,GO:0035025~positive regulation of Rho protein signal transduction,GO:0048246~macrophage chemotaxis,GO:0051482~positive regulation of cytosolic calcium ion concentration involved in phospholipase C-activati…	GO:0005886~plasma membrane,GO:0005887~integral component of plasma membrane,GO:0016020~membrane,GO:0016021~integral component of membrane,	GO:0004871~signal transducer activity,GO:0004930~G-protein coupled receptor activity,GO:0004950~chemokine receptor activity,GO:0016494~C-X-C chemokine receptor activity,	mmu04080:Neuroactive ligand-receptor interaction,
Gpr4	G protein-coupled receptor 4(Gpr4)	Mus musculus	GO:0007165~signal transduction,GO:0007186~G-protein coupled receptor signaling pathway,GO:0010447~response to acidic pH,GO:0016525~negative regulation of angiogenesis,GO:0035025~positive regulation of Rho protein signal transduction,GO:0051482~positive regulation of cytosolic calcium ion concentration involved in phospholipase C-activating G-protein coupled signaling pathway,GO:0060055~angiogenes…	GO:0005886~plasma membrane,GO:0005887~integral component of plasma membrane,GO:0016020~membrane,GO:0016021~integral component of membrane,	GO:0004871~signal transducer activity,GO:0004930~G-protein coupled receptor activity,
Gpr68	G protein-coupled receptor 68(Gpr68)	Mus musculus	GO:0007165~signal transduction,GO:0007186~G-protein coupled receptor signaling pathway,GO:0032024~positive regulation of insulin secretion,GO:0035774~positive regulation of insulin secretion involved in cellular response to glucose stimulus,GO:0045656~negative regulation of monocyte differentiation,GO:0071467~cellular response to pH,GO:2001206~positive regulation of osteoclast development,	GO:0005886~plasma membrane,GO:0016020~membrane,GO:0016021~integral component of membrane,	GO:0004871~signal transducer activity,GO:0004930~G-protein coupled receptor activity,
Gpr75	G protein-coupled receptor 75(Gpr75)	Mus musculus	GO:0007165~signal transduction,GO:0007186~G-protein coupled receptor signaling pathway,GO:0070098~chemokine-mediated signaling pathway,GO:1901214~regulation of neuron death,	GO:0005886~plasma membrane,GO:0005887~integral component of plasma membrane,GO:0016020~membrane,GO:0016021~integral component of membrane,	GO:0004871~signal transducer activity,GO:0004930~G-protein coupled receptor activity,GO:0016493~C-C chemokine receptor activity,
Grk1	G protein-coupled receptor kinase 1(Grk1)	Mus musculus	GO:0006468~protein phosphorylation,GO:0007165~signal transduction,GO:0007601~visual perception,GO:0008594~photoreceptor cell morphogenesis,GO:0009416~response to light stimulus,GO:0016310~phosphorylation,GO:0022400~regulation of rhodopsin mediated signaling pathway,GO:0042327~positive regulation of phosphorylation,GO:0043066~negative regulation of apoptotic process,GO:0046777~protein autophosphor…	GO:0001750~photoreceptor outer segment,GO:0016020~membrane,	GO:0000166~nucleotide binding,GO:0004672~protein kinase activity,GO:0004674~protein serine/threonine kinase activity,GO:0004703~G-protein coupled receptor kinase activity,GO:0005524~ATP binding,GO:0016301~kinase activity,GO:0016740~transferase activity,GO:0050254~rhodopsin kinase activity,	mmu04062:Chemokine signaling pathway,mmu04144:Endocytosis,mmu04744:Phototransduction,
Grk3	G protein-coupled receptor kinase 3(Grk3)	Mus musculus	GO:0001934~positive regulation of protein phosphorylation,GO:0002029~desensitization of G-protein coupled receptor protein signaling pathway,GO:0006468~protein phosphorylation,GO:0006886~intracellular protein transport,GO:0007165~signal transduction,GO:0016310~phosphorylation,GO:0031623~receptor internalization,GO:0043647~inositol phosphate metabolic process,GO:0046154~rhodopsin metabolic process,	GO:0005634~nucleus,GO:0005829~cytosol,GO:0005929~cilium,GO:0016020~membrane,GO:0030018~Z disc,GO:0030424~axon,GO:0043197~dendritic spine,GO:0043198~dendritic shaft,GO:0044292~dendrite terminus,GO:0045202~synapse,GO:0048471~perinuclear region of cytoplasm,GO:0097225~sperm midpiece,	GO:0000166~nucleotide binding,GO:0004672~protein kinase activity,GO:0004674~protein serine/threonine kinase activity,GO:0004703~G-protein coupled receptor kinase activity,GO:0005524~ATP binding,GO:0016301~kinase activity,GO:0016740~transferase activity,GO:0031748~D1 dopamine receptor binding,GO:0047696~beta-adrenergic receptor kinase activity,	mmu04062:Chemokine signaling pathway,mmu04144:Endocytosis,mmu04724:Glutamatergic synapse,mmu04740:Olfactory transduction,mmu05032:Morphine addiction,
Grk6	G protein-coupled receptor kinase 6(Grk6)	Mus musculus	GO:0002029~desensitization of G-protein coupled receptor protein signaling pathway,GO:0006468~protein phosphorylation,GO:0007165~signal transduction,GO:0010360~negative regulation of anion channel activity,GO:0016055~Wnt signaling pathway,GO:0016310~phosphorylation,	GO:0005829~cytosol,GO:0005886~plasma membrane,GO:0016020~membrane,	GO:0000166~nucleotide binding,GO:0004672~protein kinase activity,GO:0004674~protein serine/threonine kinase activity,GO:0004703~G-protein coupled receptor kinase activity,GO:0005524~ATP binding,GO:0016301~kinase activity,GO:0016740~transferase activity,GO:0047696~beta-adrenergic receptor kinase activity,	mmu04062:Chemokine signaling pathway,mmu04144:Endocytosis,mmu05032:Morphine addiction,
Git1	G protein-coupled receptor kinase-interactor 1(Git1)	Mus musculus	GO:0001771~immunological synapse formation,GO:0008277~regulation of G-protein coupled receptor protein signaling pathway,GO:0032013~negative regulation of ARF protein signal transduction,GO:0032465~regulation of cytokinesis,GO:0048013~ephrin receptor signaling pathway,GO:0060996~dendritic spine development,	GO:0005737~cytoplasm,GO:0005829~cytosol,GO:0005925~focal adhesion,GO:0016020~membrane,GO:0016235~aggresome,GO:0043005~neuron projection,GO:0045202~synapse,	GO:0005096~GTPase activator activity,GO:0005515~protein binding,GO:0031267~small GTPase binding,GO:0032403~protein complex binding,GO:0042803~protein homodimerization activity,GO:0046872~metal ion binding,	mmu04144:Endocytosis,mmu04810:Regulation of actin cytoskeleton,
Git2	G protein-coupled receptor kinase-interactor 2(Git2)	Mus musculus	GO:0048266~behavioral response to pain,	GO:0005654~nucleoplasm,GO:0005925~focal adhesion,	GO:0005096~GTPase activator activity,GO:0005515~protein binding,GO:0016301~kinase activity,GO:0032403~protein complex binding,GO:0046872~metal ion binding,	mmu04144:Endocytosis,
Gprc5a	G protein-coupled receptor, family C, group 5, member A(Gprc5a)	Mus musculus	GO:0007165~signal transduction,GO:0007175~negative regulation of epidermal growth factor-activated receptor activity,GO:0007186~G-protein coupled receptor signaling pathway,GO:0098609~cell-cell adhesion,	GO:0005886~plasma membrane,GO:0005913~cell-cell adherens junction,GO:0016020~membrane,GO:0016021~integral component of membrane,GO:0031982~vesicle,GO:0043231~intracellular membrane-bounded organelle,GO:0070062~extracellular exosome,	GO:0004871~signal transducer activity,GO:0004930~G-protein coupled receptor activity,GO:0005515~protein binding,GO:0098641~cadherin binding involved in cell-cell adhesion,
Gprc5c	G protein-coupled receptor, family C, group 5, member C(Gprc5c)	Mus musculus	GO:0007165~signal transduction,GO:0007186~G-protein coupled receptor signaling pathway,GO:0007601~visual perception,	GO:0005739~mitochondrion,GO:0005886~plasma membrane,GO:0016020~membrane,GO:0016021~integral component of membrane,GO:0031982~vesicle,GO:0043235~receptor complex,GO:0070062~extracellular exosome,	GO:0004871~signal transducer activity,GO:0004930~G-protein coupled receptor activity,GO:0005118~sevenless binding,
Gpr88	G-protein coupled receptor 88(Gpr88)	Mus musculus	GO:0007165~signal transduction,GO:0007166~cell surface receptor signaling pathway,GO:0007186~G-protein coupled receptor signaling pathway,GO:0007626~locomotory behavior,GO:0019228~neuronal action potential,GO:0050885~neuromuscular process controlling balance,GO:0061743~motor learning,	GO:0005634~nucleus,GO:0005737~cytoplasm,GO:0005886~plasma membrane,GO:0005887~integral component of plasma membrane,GO:0016020~membrane,GO:0016021~integral component of membrane,	GO:0003774~motor activity,GO:0004871~signal transducer activity,GO:0004888~transmembrane signaling receptor activity,GO:0004930~G-protein coupled receptor activity,
G2e3	G2/M-phase specific E3 ubiquitin ligase(G2e3)	Mus musculus	GO:0000209~protein polyubiquitination,GO:0001824~blastocyst development,GO:0006915~apoptotic process,GO:0007275~multicellular organism development,GO:2001243~negative regulation of intrinsic apoptotic signaling pathway,	GO:0005634~nucleus,GO:0005730~nucleolus,GO:0005737~cytoplasm,	GO:0004842~ubiquitin-protein transferase activity,GO:0008270~zinc ion binding,GO:0016740~transferase activity,GO:0016874~ligase activity,GO:0046872~metal ion binding,GO:0061630~ubiquitin protein ligase activity,
Gabpb2	GA repeat binding protein, beta 2(Gabpb2)	Mus musculus	GO:0006351~transcription, DNA-templated,GO:0006355~regulation of transcription, DNA-templated,GO:0045944~positive regulation of transcription from RNA polymerase II promoter,	GO:0005634~nucleus,	GO:0042803~protein homodimerization activity,GO:0044212~transcription regulatory region DNA binding,GO:0046982~protein heterodimerization activity,
Gata1	GATA binding protein 1(Gata1)	Mus musculus	GO:0000122~negative regulation of transcription from RNA polymerase II promoter,GO:0001701~in utero embryonic development,GO:0006351~transcription, DNA-templated,GO:0006355~regulation of transcription, DNA-templated,GO:0006366~transcription from RNA polymerase II promoter,GO:0007267~cell-cell signaling,GO:0007507~heart development,GO:0008285~negative regulation of cell proliferation,GO:0008584~ma…	GO:0005634~nucleus,GO:0005667~transcription factor complex,GO:0017053~transcriptional repressor complex,	GO:0000976~transcription regulatory region sequence-specific DNA binding,GO:0000977~RNA polymerase II regulatory region sequence-specific DNA binding,GO:0000978~RNA polymerase II core promoter proximal region sequence-specific DNA binding,GO:0000979~RNA polymerase II core promoter sequence-specific DNA binding,GO:0000981~RNA polymerase II transcription factor activity, sequence-specific DNA bindi…
Gata2	GATA binding protein 2(Gata2)	Mus musculus	GO:0000122~negative regulation of transcription from RNA polymerase II promoter,GO:0001655~urogenital system development,GO:0001709~cell fate determination,GO:0001764~neuron migration,GO:0001892~embryonic placenta development,GO:0006351~transcription, DNA-templated,GO:0006355~regulation of transcription, DNA-templated,GO:0006909~phagocytosis,GO:0007204~positive regulation of cytosolic calcium ion…	GO:0005634~nucleus,GO:0005654~nucleoplasm,GO:0005667~transcription factor complex,GO:0043234~protein complex,	GO:0000979~RNA polymerase II core promoter sequence-specific DNA binding,GO:0000980~RNA polymerase II distal enhancer sequence-specific DNA binding,GO:0001077~transcriptional activator activity, RNA polymerase II core promoter proximal region sequence-specific binding,GO:0001085~RNA polymerase II transcription factor binding,GO:0001158~enhancer sequence-specific DNA binding,GO:0003677~DNA binding…
Gata3	GATA binding protein 3(Gata3)	Mus musculus	GO:0000122~negative regulation of transcription from RNA polymerase II promoter,GO:0000902~cell morphogenesis,GO:0001701~in utero embryonic development,GO:0001709~cell fate determination,GO:0001764~neuron migration,GO:0001775~cell activation,GO:0001806~type IV hypersensitivity,GO:0001819~positive regulation of cytokine production,GO:0001822~kidney development,GO:0001823~mesonephros development,GO…	GO:0000790~nuclear chromatin,GO:0005634~nucleus,GO:0005667~transcription factor complex,GO:0005730~nucleolus,	GO:0000976~transcription regulatory region sequence-specific DNA binding,GO:0000977~RNA polymerase II regulatory region sequence-specific DNA binding,GO:0000979~RNA polymerase II core promoter sequence-specific DNA binding,GO:0000987~core promoter proximal region sequence-specific DNA binding,GO:0001046~core promoter sequence-specific DNA binding,GO:0001071~nucleic acid binding transcription fact…
Gata5	GATA binding protein 5(Gata5)	Mus musculus	GO:0006351~transcription, DNA-templated,GO:0006355~regulation of transcription, DNA-templated,GO:0007507~heart development,GO:0009887~organ morphogenesis,GO:0009888~tissue development,GO:0045165~cell fate commitment,GO:0045893~positive regulation of transcription, DNA-templated,GO:0045944~positive regulation of transcription from RNA polymerase II promoter,GO:0048468~cell development,GO:0048565~d…	GO:0005634~nucleus,GO:0005667~transcription factor complex,	GO:0000977~RNA polymerase II regulatory region sequence-specific DNA binding,GO:0001085~RNA polymerase II transcription factor binding,GO:0001158~enhancer sequence-specific DNA binding,GO:0001228~transcriptional activator activity, RNA polymerase II transcription regulatory region sequence-specific binding,GO:0003677~DNA binding,GO:0003682~chromatin binding,GO:0003700~transcription factor activit…
Gata6	GATA binding protein 6(Gata6)	Mus musculus	GO:0000122~negative regulation of transcription from RNA polymerase II promoter,GO:0001701~in utero embryonic development,GO:0001889~liver development,GO:0003148~outflow tract septum morphogenesis,GO:0003309~type B pancreatic cell differentiation,GO:0003310~pancreatic A cell differentiation,GO:0006351~transcription, DNA-templated,GO:0006355~regulation of transcription, DNA-templated,GO:0006366~tr…	GO:0005634~nucleus,GO:0005667~transcription factor complex,	GO:0000979~RNA polymerase II core promoter sequence-specific DNA binding,GO:0000981~RNA polymerase II transcription factor activity, sequence-specific DNA binding,GO:0001103~RNA polymerase II repressing transcription factor binding,GO:0001158~enhancer sequence-specific DNA binding,GO:0001228~transcriptional activator activity, RNA polymerase II transcription regulatory region sequence-specific bi…
Gatad2a	GATA zinc finger domain containing 2A(Gatad2a)	Mus musculus	GO:0000122~negative regulation of transcription from RNA polymerase II promoter,GO:0001568~blood vessel development,GO:0001701~in utero embryonic development,GO:0001842~neural fold formation,GO:0006306~DNA methylation,GO:0006351~transcription, DNA-templated,GO:0006355~regulation of transcription, DNA-templated,GO:0010172~embryonic body morphogenesis,GO:0012501~programmed cell death,GO:0021506~ant…	GO:0005634~nucleus,GO:0005654~nucleoplasm,GO:0016581~NuRD complex,GO:0016607~nuclear speck,	GO:0000977~RNA polymerase II regulatory region sequence-specific DNA binding,GO:0030674~protein binding, bridging,GO:0046872~metal ion binding,
Gatad2b	GATA zinc finger domain containing 2B(Gatad2b)	Mus musculus	GO:0000122~negative regulation of transcription from RNA polymerase II promoter,GO:0006306~DNA methylation,GO:0006351~transcription, DNA-templated,GO:0006355~regulation of transcription, DNA-templated,GO:0043044~ATP-dependent chromatin remodeling,	GO:0000790~nuclear chromatin,GO:0005634~nucleus,GO:0005654~nucleoplasm,GO:0016581~NuRD complex,GO:0016607~nuclear speck,GO:0043234~protein complex,	GO:0000977~RNA polymerase II regulatory region sequence-specific DNA binding,GO:0000978~RNA polymerase II core promoter proximal region sequence-specific DNA binding,GO:0000980~RNA polymerase II distal enhancer sequence-specific DNA binding,GO:0003700~transcription factor activity, sequence-specific DNA binding,GO:0005515~protein binding,GO:0008270~zinc ion binding,GO:0031492~nucleosomal DNA bind…
Gzf1	GDNF-inducible zinc finger protein 1(Gzf1)	Mus musculus	GO:0000122~negative regulation of transcription from RNA polymerase II promoter,GO:0001658~branching involved in ureteric bud morphogenesis,GO:0006351~transcription, DNA-templated,GO:0006355~regulation of transcription, DNA-templated,GO:0045892~negative regulation of transcription, DNA-templated,	GO:0005634~nucleus,GO:0005730~nucleolus,GO:0005737~cytoplasm,GO:0005794~Golgi apparatus,	GO:0000978~RNA polymerase II core promoter proximal region sequence-specific DNA binding,GO:0000980~RNA polymerase II distal enhancer sequence-specific DNA binding,GO:0001078~transcriptional repressor activity, RNA polymerase II core promoter proximal region sequence-specific binding,GO:0001206~transcriptional repressor activity, RNA polymerase II distal enhancer sequence-specific binding,GO:0003…
Gid4	GID complex subunit 4, VID24 homolog(Gid4)	Mus musculus
Gimd1	GIMAP family P-loop NTPase domain containing 1(Gimd1)	Mus musculus			GO:0000166~nucleotide binding,GO:0005525~GTP binding,
Gins1	GINS complex subunit 1 (Psf1 homolog)(Gins1)	Mus musculus	GO:0001833~inner cell mass cell proliferation,GO:0006260~DNA replication,GO:1902983~DNA strand elongation involved in mitotic DNA replication,	GO:0000811~GINS complex,GO:0005634~nucleus,GO:0005737~cytoplasm,	GO:0005515~protein binding,GO:0043138~3'-5' DNA helicase activity,
Gins3	GINS complex subunit 3 (Psf3 homolog)(Gins3)	Mus musculus	GO:0006260~DNA replication,	GO:0005634~nucleus,GO:0005654~nucleoplasm,
Gipc1	GIPC PDZ domain containing family, member 1(Gipc1)	Mus musculus	GO:0006605~protein targeting,GO:0007186~G-protein coupled receptor signaling pathway,GO:0007268~chemical synaptic transmission,GO:0014047~glutamate secretion,GO:0030511~positive regulation of transforming growth factor beta receptor signaling pathway,GO:0031647~regulation of protein stability,GO:0032435~negative regulation of proteasomal ubiquitin-dependent protein catabolic process,GO:0032467~po…	GO:0005737~cytoplasm,GO:0005829~cytosol,GO:0005903~brush border,GO:0005913~cell-cell adherens junction,GO:0005938~cell cortex,GO:0008021~synaptic vesicle,GO:0012506~vesicle membrane,GO:0016020~membrane,GO:0016023~cytoplasmic, membrane-bounded vesicle,GO:0030139~endocytic vesicle,GO:0031410~cytoplasmic vesicle,GO:0043197~dendritic spine,GO:0043198~dendritic shaft,GO:0070062~extracellular exosome,	GO:0003779~actin binding,GO:0005096~GTPase activator activity,GO:0005102~receptor binding,GO:0005515~protein binding,GO:0017022~myosin binding,GO:0030165~PDZ domain binding,GO:0042803~protein homodimerization activity,GO:0098641~cadherin binding involved in cell-cell adhesion,
Glipr2	GLI pathogenesis-related 2(Glipr2)	Mus musculus	GO:0010634~positive regulation of epithelial cell migration,GO:0010718~positive regulation of epithelial to mesenchymal transition,GO:0070374~positive regulation of ERK1 and ERK2 cascade,	GO:0000139~Golgi membrane,GO:0005576~extracellular region,GO:0005794~Golgi apparatus,GO:0016020~membrane,GO:0070062~extracellular exosome,	GO:0042803~protein homodimerization activity,
Glis1	GLIS family zinc finger 1(Glis1)	Mus musculus	GO:0000122~negative regulation of transcription from RNA polymerase II promoter,GO:0006351~transcription, DNA-templated,GO:0006355~regulation of transcription, DNA-templated,GO:0006357~regulation of transcription from RNA polymerase II promoter,GO:0045893~positive regulation of transcription, DNA-templated,GO:0045944~positive regulation of transcription from RNA polymerase II promoter,	GO:0005634~nucleus,	GO:0000977~RNA polymerase II regulatory region sequence-specific DNA binding,GO:0001227~transcriptional repressor activity, RNA polymerase II transcription regulatory region sequence-specific binding,GO:0001228~transcriptional activator activity, RNA polymerase II transcription regulatory region sequence-specific binding,GO:0003676~nucleic acid binding,GO:0003677~DNA binding,GO:0046872~metal ion …
Glis2	GLIS family zinc finger 2(Glis2)	Mus musculus	GO:0000122~negative regulation of transcription from RNA polymerase II promoter,GO:0001822~kidney development,GO:0006351~transcription, DNA-templated,GO:0006355~regulation of transcription, DNA-templated,GO:0006357~regulation of transcription from RNA polymerase II promoter,GO:0007275~multicellular organism development,GO:0007399~nervous system development,GO:0030154~cell differentiation,GO:00434…	GO:0005634~nucleus,GO:0005667~transcription factor complex,GO:0005737~cytoplasm,GO:0016607~nuclear speck,GO:0031513~nonmotile primary cilium,	GO:0000977~RNA polymerase II regulatory region sequence-specific DNA binding,GO:0001077~transcriptional activator activity, RNA polymerase II core promoter proximal region sequence-specific binding,GO:0003676~nucleic acid binding,GO:0003677~DNA binding,GO:0003700~transcription factor activity, sequence-specific DNA binding,GO:0005515~protein binding,GO:0044212~transcription regulatory region DNA …
Glis3	GLIS family zinc finger 3(Glis3)	Mus musculus	GO:0000122~negative regulation of transcription from RNA polymerase II promoter,GO:0006351~transcription, DNA-templated,GO:0006355~regulation of transcription, DNA-templated,GO:0006357~regulation of transcription from RNA polymerase II promoter,GO:0006366~transcription from RNA polymerase II promoter,GO:0045944~positive regulation of transcription from RNA polymerase II promoter,	GO:0005634~nucleus,GO:0005654~nucleoplasm,GO:0005794~Golgi apparatus,	GO:0000977~RNA polymerase II regulatory region sequence-specific DNA binding,GO:0000978~RNA polymerase II core promoter proximal region sequence-specific DNA binding,GO:0001077~transcriptional activator activity, RNA polymerase II core promoter proximal region sequence-specific binding,GO:0001078~transcriptional repressor activity, RNA polymerase II core promoter proximal region sequence-specific…
Gm2a	GM2 ganglioside activator protein(Gm2a)	Mus musculus	GO:0006629~lipid metabolic process,GO:0006665~sphingolipid metabolic process,GO:0006689~ganglioside catabolic process,GO:0007611~learning or memory,GO:0009313~oligosaccharide catabolic process,GO:0019915~lipid storage,GO:0050877~neurological system process,GO:0050885~neuromuscular process controlling balance,GO:0051345~positive regulation of hydrolase activity,	GO:0005739~mitochondrion,GO:0005764~lysosome,GO:0005889~hydrogen:potassium-exchanging ATPase complex,GO:0009898~cytoplasmic side of plasma membrane,GO:0045179~apical cortex,GO:0070062~extracellular exosome,	GO:0004563~beta-N-acetylhexosaminidase activity,GO:0005319~lipid transporter activity,GO:0008047~enzyme activator activity,GO:0016004~phospholipase activator activity,GO:0016787~hydrolase activity,GO:0032428~beta-N-acetylgalactosaminidase activity,	mmu04142:Lysosome,
Gpalpp1	GPALPP motifs containing 1(Gpalpp1)	Mus musculus
Gpn2	GPN-loop GTPase 2(Gpn2)	Mus musculus			GO:0000166~nucleotide binding,GO:0005525~GTP binding,GO:0016787~hydrolase activity,
Gramd1b	GRAM domain containing 1B(Gramd1b)	Mus musculus		GO:0016020~membrane,GO:0016021~integral component of membrane,
Gramd2	GRAM domain containing 2(Gramd2)	Mus musculus		GO:0016020~membrane,GO:0016021~integral component of membrane,
Gsg1l	GSG1-like(Gsg1l)	Mus musculus	GO:2000311~regulation of alpha-amino-3-hydroxy-5-methyl-4-isoxazole propionate selective glutamate receptor activity,	GO:0005886~plasma membrane,GO:0016020~membrane,GO:0016021~integral component of membrane,GO:0030054~cell junction,GO:0032279~asymmetric synapse,GO:0045202~synapse,
Gskip	GSK3B interacting protein(Gskip)	Mus musculus		GO:0005737~cytoplasm,GO:0048471~perinuclear region of cytoplasm,
Gem	GTP binding protein (gene overexpressed in skeletal muscle)(Gem)	Mus musculus	GO:0007067~mitotic nuclear division,GO:0007165~signal transduction,GO:0007264~small GTPase mediated signal transduction,GO:0051276~chromosome organization,GO:0051310~metaphase plate congression,	GO:0005634~nucleus,GO:0005886~plasma membrane,GO:0009898~cytoplasmic side of plasma membrane,GO:0016020~membrane,GO:0030496~midbody,GO:0051233~spindle midzone,GO:0072686~mitotic spindle,	GO:0000166~nucleotide binding,GO:0000287~magnesium ion binding,GO:0003924~GTPase activity,GO:0005525~GTP binding,GO:0019003~GDP binding,
Gtpbp1	GTP binding protein 1(Gtpbp1)	Mus musculus	GO:0006414~translational elongation,GO:0061014~positive regulation of mRNA catabolic process,	GO:0000177~cytoplasmic exosome (RNase complex),GO:0005622~intracellular,GO:0005737~cytoplasm,GO:0005829~cytosol,GO:0016020~membrane,	GO:0000166~nucleotide binding,GO:0003746~translation elongation factor activity,GO:0003924~GTPase activity,GO:0005525~GTP binding,GO:0044822~poly(A) RNA binding,
Gch1	GTP cyclohydrolase 1(Gch1)	Mus musculus	GO:0006461~protein complex assembly,GO:0006729~tetrahydrobiopterin biosynthetic process,GO:0008152~metabolic process,GO:0008217~regulation of blood pressure,GO:0014916~regulation of lung blood pressure,GO:0032496~response to lipopolysaccharide,GO:0034341~response to interferon-gamma,GO:0034612~response to tumor necrosis factor,GO:0035998~7,8-dihydroneopterin 3'-triphosphate biosynthetic process,G…	GO:0005634~nucleus,GO:0005654~nucleoplasm,GO:0005737~cytoplasm,GO:0005829~cytosol,GO:0031410~cytoplasmic vesicle,GO:0031965~nuclear membrane,GO:0043234~protein complex,	GO:0000166~nucleotide binding,GO:0003824~catalytic activity,GO:0003934~GTP cyclohydrolase I activity,GO:0005509~calcium ion binding,GO:0005525~GTP binding,GO:0008270~zinc ion binding,GO:0016787~hydrolase activity,GO:0030742~GTP-dependent protein binding,GO:0031369~translation initiation factor binding,GO:0042803~protein homodimerization activity,GO:0046872~metal ion binding,GO:0050662~coenzyme bi…	mmu00790:Folate biosynthesis,mmu01100:Metabolic pathways,
Gtpbp10	GTP-binding protein 10 (putative)(Gtpbp10)	Mus musculus	GO:0042254~ribosome biogenesis,	GO:0005634~nucleus,GO:0005730~nucleolus,GO:0005739~mitochondrion,	GO:0000166~nucleotide binding,GO:0000287~magnesium ion binding,GO:0003924~GTPase activity,GO:0005525~GTP binding,GO:0044822~poly(A) RNA binding,
Garnl3	GTPase activating RANGAP domain-like 3(Garnl3)	Mus musculus	GO:0051056~regulation of small GTPase mediated signal transduction,		GO:0005096~GTPase activator activity,
Gimap5	GTPase, IMAP family member 5(Gimap5)	Mus musculus		GO:0005739~mitochondrion,GO:0005741~mitochondrial outer membrane,GO:0005764~lysosome,GO:0016020~membrane,GO:0016021~integral component of membrane,	GO:0000166~nucleotide binding,GO:0005525~GTP binding,
Gimap7	GTPase, IMAP family member 7(Gimap7)	Mus musculus		GO:0005811~lipid particle,	GO:0003924~GTPase activity,GO:0005525~GTP binding,GO:0042803~protein homodimerization activity,
Gimap8	GTPase, IMAP family member 8(Gimap8)	Mus musculus	GO:0070232~regulation of T cell apoptotic process,	GO:0005654~nucleoplasm,GO:0005737~cytoplasm,GO:0005739~mitochondrion,GO:0005783~endoplasmic reticulum,GO:0005794~Golgi apparatus,GO:0005829~cytosol,	GO:0000166~nucleotide binding,GO:0005525~GTP binding,
Gimap9	GTPase, IMAP family member 9(Gimap9)	Mus musculus			GO:0005525~GTP binding,
Guf1	GUF1 homolog, GTPase(Guf1)	Mus musculus	GO:0006412~translation,GO:0045727~positive regulation of translation,	GO:0005739~mitochondrion,GO:0005743~mitochondrial inner membrane,GO:0005759~mitochondrial matrix,GO:0016020~membrane,	GO:0000166~nucleotide binding,GO:0003924~GTPase activity,GO:0005525~GTP binding,GO:0016787~hydrolase activity,GO:0043022~ribosome binding,
Grpel2	GrpE-like 2, mitochondrial(Grpel2)	Mus musculus	GO:0006457~protein folding,GO:0030150~protein import into mitochondrial matrix,	GO:0001405~presequence translocase-associated import motor,GO:0005739~mitochondrion,GO:0005743~mitochondrial inner membrane,GO:0005759~mitochondrial matrix,	GO:0000774~adenyl-nucleotide exchange factor activity,GO:0042803~protein homodimerization activity,GO:0051082~unfolded protein binding,GO:0051087~chaperone binding,
H2al1a	H2A histone family member L1A(H2al1a)	Mus musculus	GO:0006342~chromatin silencing,	GO:0000786~nucleosome,GO:0000790~nuclear chromatin,	GO:0003677~DNA binding,	mmu05034:Alcoholism,mmu05322:Systemic lupus erythematosus,
H2al1b	H2A histone family member L1B(H2al1b)	Mus musculus	GO:0006342~chromatin silencing,	GO:0000786~nucleosome,GO:0000790~nuclear chromatin,GO:0005634~nucleus,	GO:0003677~DNA binding,	mmu05034:Alcoholism,mmu05322:Systemic lupus erythematosus,
H2al1e	H2A histone family member L1E(H2al1e)	Mus musculus	GO:0006342~chromatin silencing,	GO:0000786~nucleosome,GO:0000790~nuclear chromatin,	GO:0003677~DNA binding,	mmu05034:Alcoholism,mmu05322:Systemic lupus erythematosus,
H2al1g	H2A histone family member L1G(H2al1g)	Mus musculus	GO:0006342~chromatin silencing,	GO:0000786~nucleosome,GO:0000790~nuclear chromatin,	GO:0003677~DNA binding,	mmu05034:Alcoholism,mmu05322:Systemic lupus erythematosus,
H2al1h	H2A histone family member L1H(H2al1h)	Mus musculus	GO:0006342~chromatin silencing,	GO:0000786~nucleosome,GO:0000790~nuclear chromatin,	GO:0003677~DNA binding,	mmu05034:Alcoholism,mmu05322:Systemic lupus erythematosus,
H2al1m	H2A histone family member L1M(H2al1m)	Mus musculus	GO:0006342~chromatin silencing,	GO:0000786~nucleosome,GO:0000790~nuclear chromatin,	GO:0003677~DNA binding,	mmu05034:Alcoholism,mmu05322:Systemic lupus erythematosus,
H2al1n	H2A histone family member L1N(H2al1n)	Mus musculus	GO:0006342~chromatin silencing,	GO:0000786~nucleosome,GO:0000790~nuclear chromatin,	GO:0003677~DNA binding,	mmu05034:Alcoholism,mmu05322:Systemic lupus erythematosus,
Hmx2	H6 homeobox 2(Hmx2)	Mus musculus	GO:0006351~transcription, DNA-templated,GO:0006355~regulation of transcription, DNA-templated,GO:0007275~multicellular organism development,GO:0007399~nervous system development,GO:0007420~brain development,GO:0008284~positive regulation of cell proliferation,GO:0030154~cell differentiation,GO:0042472~inner ear morphogenesis,GO:0048026~positive regulation of mRNA splicing, via spliceosome,	GO:0005634~nucleus,	GO:0003677~DNA binding,GO:0043565~sequence-specific DNA binding,
Haus2	HAUS augmin-like complex, subunit 2(Haus2)	Mus musculus	GO:0007049~cell cycle,GO:0007067~mitotic nuclear division,GO:0031023~microtubule organizing center organization,GO:0051225~spindle assembly,GO:0051297~centrosome organization,GO:0051301~cell division,	GO:0005654~nucleoplasm,GO:0005737~cytoplasm,GO:0005794~Golgi apparatus,GO:0005813~centrosome,GO:0005856~cytoskeleton,GO:0005874~microtubule,GO:0005876~spindle microtubule,GO:0070652~HAUS complex,
Haus6	HAUS augmin-like complex, subunit 6(Haus6)	Mus musculus	GO:0051225~spindle assembly,GO:0051297~centrosome organization,	GO:0005654~nucleoplasm,GO:0005737~cytoplasm,GO:0005813~centrosome,GO:0005815~microtubule organizing center,GO:0070652~HAUS complex,
Haus7	HAUS augmin-like complex, subunit 7(Haus7)	Mus musculus	GO:0007049~cell cycle,GO:0007067~mitotic nuclear division,GO:0051225~spindle assembly,GO:0051297~centrosome organization,GO:0051301~cell division,	GO:0005730~nucleolus,GO:0005737~cytoplasm,GO:0005813~centrosome,GO:0005819~spindle,GO:0005856~cytoskeleton,GO:0005874~microtubule,GO:0005886~plasma membrane,GO:0070652~HAUS complex,	GO:0031996~thioesterase binding,
Heatr5a	HEAT repeat containing 5A(Heatr5a)	Mus musculus
Heatr6	HEAT repeat containing 6(Heatr6)	Mus musculus			GO:0044822~poly(A) RNA binding,
Hace1	HECT domain and ankyrin repeat containing, E3 ubiquitin protein ligase 1(Hace1)	Mus musculus	GO:0006351~transcription, DNA-templated,GO:0006355~regulation of transcription, DNA-templated,GO:0007030~Golgi organization,GO:0007049~cell cycle,GO:0016567~protein ubiquitination,GO:0030334~regulation of cell migration,GO:0042787~protein ubiquitination involved in ubiquitin-dependent protein catabolic process,GO:0061025~membrane fusion,GO:0070936~protein K48-linked ubiquitination,	GO:0000139~Golgi membrane,GO:0005634~nucleus,GO:0005737~cytoplasm,GO:0005783~endoplasmic reticulum,GO:0005794~Golgi apparatus,GO:0016020~membrane,GO:0032580~Golgi cisterna membrane,	GO:0004842~ubiquitin-protein transferase activity,GO:0016740~transferase activity,GO:0016874~ligase activity,GO:0017137~Rab GTPase binding,GO:0048365~Rac GTPase binding,
Hectd2	HECT domain containing 2(Hectd2)	Mus musculus	GO:0042787~protein ubiquitination involved in ubiquitin-dependent protein catabolic process,	GO:0005634~nucleus,GO:0005737~cytoplasm,	GO:0004842~ubiquitin-protein transferase activity,GO:0016740~transferase activity,GO:0016874~ligase activity,
Henmt1	HEN1 methyltransferase homolog 1 (Arabidopsis)(Henmt1)	Mus musculus	GO:0001510~RNA methylation,GO:0031047~gene silencing by RNA,GO:0032259~methylation,GO:0034587~piRNA metabolic process,	GO:0005737~cytoplasm,GO:0005829~cytosol,GO:0043186~P granule,	GO:0003723~RNA binding,GO:0008168~methyltransferase activity,GO:0008171~O-methyltransferase activity,GO:0008173~RNA methyltransferase activity,GO:0016740~transferase activity,GO:0046872~metal ion binding,
Hepacam2	HEPACAM family member 2(Hepacam2)	Mus musculus	GO:0007049~cell cycle,GO:0007067~mitotic nuclear division,GO:0051297~centrosome organization,GO:0051301~cell division,	GO:0000139~Golgi membrane,GO:0005737~cytoplasm,GO:0005794~Golgi apparatus,GO:0005813~centrosome,GO:0005819~spindle,GO:0005856~cytoskeleton,GO:0016020~membrane,GO:0016021~integral component of membrane,GO:0030496~midbody,
Hgh1	HGH1 homolog(Hgh1)	Mus musculus
Hid1	HID1 domain containing(Hid1)	Mus musculus	GO:0006886~intracellular protein transport,GO:0031001~response to brefeldin A,	GO:0000138~Golgi trans cisterna,GO:0005737~cytoplasm,GO:0005794~Golgi apparatus,GO:0005797~Golgi medial cisterna,GO:0005881~cytoplasmic microtubule,GO:0016020~membrane,GO:0070062~extracellular exosome,GO:0090498~extrinsic component of Golgi membrane,
Higd1a	HIG1 domain family, member 1A(Higd1a)	Mus musculus	GO:0006810~transport,GO:0042149~cellular response to glucose starvation,GO:0043066~negative regulation of apoptotic process,GO:0055114~oxidation-reduction process,GO:0071456~cellular response to hypoxia,GO:0071902~positive regulation of protein serine/threonine kinase activity,GO:0090201~negative regulation of release of cytochrome c from mitochondria,	GO:0005634~nucleus,GO:0005739~mitochondrion,GO:0005743~mitochondrial inner membrane,GO:0016020~membrane,GO:0016021~integral component of membrane,GO:0043234~protein complex,GO:0070469~respiratory chain,
Hnf1a	HNF1 homeobox A(Hnf1a)	Mus musculus	GO:0000122~negative regulation of transcription from RNA polymerase II promoter,GO:0001824~blastocyst development,GO:0001889~liver development,GO:0001890~placenta development,GO:0006338~chromatin remodeling,GO:0006351~transcription, DNA-templated,GO:0006355~regulation of transcription, DNA-templated,GO:0006357~regulation of transcription from RNA polymerase II promoter,GO:0006366~transcription fr…	GO:0001750~photoreceptor outer segment,GO:0005634~nucleus,GO:0005654~nucleoplasm,GO:0005667~transcription factor complex,GO:0005737~cytoplasm,GO:0043234~protein complex,GO:0045120~pronucleus,	GO:0000978~RNA polymerase II core promoter proximal region sequence-specific DNA binding,GO:0001077~transcriptional activator activity, RNA polymerase II core promoter proximal region sequence-specific binding,GO:0001221~transcription cofactor binding,GO:0001228~transcriptional activator activity, RNA polymerase II transcription regulatory region sequence-specific binding,GO:0003677~DNA binding,G…	mmu04550:Signaling pathways regulating pluripotency of stem cells,mmu04950:Maturity onset diabetes of the young,
Hnf1b	HNF1 homeobox B(Hnf1b)	Mus musculus	GO:0000122~negative regulation of transcription from RNA polymerase II promoter,GO:0001706~endoderm formation,GO:0001714~endodermal cell fate specification,GO:0001822~kidney development,GO:0001826~inner cell mass cell differentiation,GO:0001889~liver development,GO:0006351~transcription, DNA-templated,GO:0006355~regulation of transcription, DNA-templated,GO:0007219~Notch signaling pathway,GO:0007…	GO:0005634~nucleus,GO:0005654~nucleoplasm,GO:0005667~transcription factor complex,	GO:0000977~RNA polymerase II regulatory region sequence-specific DNA binding,GO:0001159~core promoter proximal region DNA binding,GO:0003677~DNA binding,GO:0003700~transcription factor activity, sequence-specific DNA binding,GO:0003705~transcription factor activity, RNA polymerase II distal enhancer sequence-specific binding,GO:0005515~protein binding,GO:0032403~protein complex binding,GO:0042803…	mmu04950:Maturity onset diabetes of the young,
Hormad1	HORMA domain containing 1(Hormad1)	Mus musculus	GO:0001824~blastocyst development,GO:0007126~meiotic nuclear division,GO:0007129~synapsis,GO:0007130~synaptonemal complex assembly,GO:0007283~spermatogenesis,GO:0030154~cell differentiation,GO:0042138~meiotic DNA double-strand break formation,GO:0048477~oogenesis,GO:0051177~meiotic sister chromatid cohesion,GO:0051321~meiotic cell cycle,GO:0051598~meiotic recombination checkpoint,GO:0060629~regul…	GO:0000794~condensed nuclear chromosome,GO:0000795~synaptonemal complex,GO:0005634~nucleus,GO:0005694~chromosome,GO:0005737~cytoplasm,	GO:0005515~protein binding,
Hspbp1	HSPA (heat shock 70kDa) binding protein, cytoplasmic cochaperone 1(Hspbp1)	Mus musculus	GO:0031398~positive regulation of protein ubiquitination,GO:0032436~positive regulation of proteasomal ubiquitin-dependent protein catabolic process,		GO:0004857~enzyme inhibitor activity,	mmu04141:Protein processing in endoplasmic reticulum,
Hus1	HUS1 checkpoint clamp component(Hus1)	Mus musculus	GO:0000077~DNA damage checkpoint,GO:0000724~double-strand break repair via homologous recombination,GO:0001932~regulation of protein phosphorylation,GO:0006281~DNA repair,GO:0006289~nucleotide-excision repair,GO:0006468~protein phosphorylation,GO:0006974~cellular response to DNA damage stimulus,GO:0007093~mitotic cell cycle checkpoint,GO:0008156~negative regulation of DNA replication,GO:0009411~r…	GO:0005634~nucleus,GO:0005730~nucleolus,GO:0005737~cytoplasm,GO:0030896~checkpoint clamp complex,GO:0035861~site of double-strand break,
Hras	Harvey rat sarcoma virus oncogene(Hras)	Mus musculus	GO:0001934~positive regulation of protein phosphorylation,GO:0006897~endocytosis,GO:0006915~apoptotic process,GO:0007050~cell cycle arrest,GO:0007093~mitotic cell cycle checkpoint,GO:0007165~signal transduction,GO:0007264~small GTPase mediated signal transduction,GO:0007265~Ras protein signal transduction,GO:0007569~cell aging,GO:0008283~cell proliferation,GO:0008284~positive regulation of cell p…	GO:0000139~Golgi membrane,GO:0005622~intracellular,GO:0005794~Golgi apparatus,GO:0005886~plasma membrane,GO:0016020~membrane,GO:0043231~intracellular membrane-bounded organelle,	GO:0000166~nucleotide binding,GO:0003924~GTPase activity,GO:0005515~protein binding,GO:0005525~GTP binding,GO:0008022~protein C-terminus binding,	mmu04010:MAPK signaling pathway,mmu04012:ErbB signaling pathway,mmu04014:Ras signaling pathway,mmu04015:Rap1 signaling pathway,mmu04062:Chemokine signaling pathway,mmu04068:FoxO signaling pathway,mmu04071:Sphingolipid signaling pathway,mmu04144:Endocytosis,mmu04151:PI3K-Akt signaling pathway,mmu04360:Axon guidance,mmu04370:VEGF signaling pathway,mmu04510:Focal adhesion,mmu04540:Gap junction,mmu04…
Hbs1l	Hbs1-like (S. cerevisiae)(Hbs1l)	Mus musculus	GO:0006412~translation,GO:0006414~translational elongation,GO:0032790~ribosome disassembly,	GO:0005622~intracellular,GO:0016020~membrane,GO:0070062~extracellular exosome,	GO:0000166~nucleotide binding,GO:0003746~translation elongation factor activity,GO:0003924~GTPase activity,GO:0005525~GTP binding,	mmu03015:mRNA surveillance pathway,mmu05134:Legionellosis,
Hhip	Hedgehog-interacting protein(Hhip)	Mus musculus	GO:0005975~carbohydrate metabolic process,GO:0007165~signal transduction,GO:0007224~smoothened signaling pathway,GO:0007405~neuroblast proliferation,GO:0009887~organ morphogenesis,GO:0009953~dorsal/ventral pattern formation,GO:0009968~negative regulation of signal transduction,GO:0016525~negative regulation of angiogenesis,GO:0040036~regulation of fibroblast growth factor receptor signaling pathw…	GO:0005576~extracellular region,GO:0005634~nucleus,GO:0005737~cytoplasm,GO:0005886~plasma membrane,GO:0005887~integral component of plasma membrane,GO:0009986~cell surface,GO:0016020~membrane,	GO:0003824~catalytic activity,GO:0005515~protein binding,GO:0008270~zinc ion binding,GO:0016901~oxidoreductase activity, acting on the CH-OH group of donors, quinone or similar compound as acceptor,GO:0046872~metal ion binding,GO:0048038~quinone binding,GO:0097108~hedgehog family protein binding,	mmu04024:cAMP signaling pathway,mmu04340:Hedgehog signaling pathway,mmu05200:Pathways in cancer,mmu05217:Basal cell carcinoma,
Hemk1	HemK methyltransferase family member 1(Hemk1)	Mus musculus	GO:0006479~protein methylation,GO:0032259~methylation,	GO:0005739~mitochondrion,	GO:0003676~nucleic acid binding,GO:0008168~methyltransferase activity,GO:0008276~protein methyltransferase activity,GO:0016740~transferase activity,
Hps1	Hermansky-Pudlak syndrome 1(Hps1)	Mus musculus	GO:0006996~organelle organization,GO:0007596~blood coagulation,GO:0030318~melanocyte differentiation,GO:0032816~positive regulation of natural killer cell activation,GO:0033299~secretion of lysosomal enzymes,GO:0043473~pigmentation,GO:0048069~eye pigmentation,GO:0060041~retina development in camera-type eye,GO:1903232~melanosome assembly,	GO:0016023~cytoplasmic, membrane-bounded vesicle,GO:0031085~BLOC-3 complex,GO:0031410~cytoplasmic vesicle,	GO:0005085~guanyl-nucleotide exchange factor activity,GO:0046983~protein dimerization activity,
Hps5	Hermansky-Pudlak syndrome 5(Hps5)	Mus musculus	GO:0006996~organelle organization,GO:0007596~blood coagulation,GO:0043473~pigmentation,	GO:0005737~cytoplasm,GO:0031084~BLOC-2 complex,	GO:0005515~protein binding,
Hspbap1	Hspb associated protein 1(Hspbap1)	Mus musculus		GO:0005737~cytoplasm,
Htra3	HtrA serine peptidase 3(Htra3)	Mus musculus	GO:0001558~regulation of cell growth,GO:0006508~proteolysis,GO:0030512~negative regulation of transforming growth factor beta receptor signaling pathway,GO:0030514~negative regulation of BMP signaling pathway,	GO:0005576~extracellular region,	GO:0004175~endopeptidase activity,GO:0004252~serine-type endopeptidase activity,GO:0005515~protein binding,GO:0005520~insulin-like growth factor binding,GO:0008233~peptidase activity,GO:0008236~serine-type peptidase activity,GO:0016787~hydrolase activity,
Iba57	IBA57 homolog, iron-sulfur cluster assembly(Iba57)	Mus musculus	GO:0006783~heme biosynthetic process,GO:0016226~iron-sulfur cluster assembly,	GO:0005739~mitochondrion,GO:0005759~mitochondrial matrix,	GO:0016740~transferase activity,GO:0044822~poly(A) RNA binding,
Ikzf2	IKAROS family zinc finger 2(Ikzf2)	Mus musculus	GO:0006351~transcription, DNA-templated,GO:0006355~regulation of transcription, DNA-templated,GO:0045944~positive regulation of transcription from RNA polymerase II promoter,	GO:0005634~nucleus,	GO:0003676~nucleic acid binding,GO:0003677~DNA binding,GO:0003700~transcription factor activity, sequence-specific DNA binding,GO:0042803~protein homodimerization activity,GO:0044212~transcription regulatory region DNA binding,GO:0046872~metal ion binding,GO:0046982~protein heterodimerization activity,
Ikzf5	IKAROS family zinc finger 5(Ikzf5)	Mus musculus	GO:0006351~transcription, DNA-templated,GO:0006355~regulation of transcription, DNA-templated,	GO:0005634~nucleus,	GO:0000977~RNA polymerase II regulatory region sequence-specific DNA binding,GO:0003676~nucleic acid binding,GO:0003677~DNA binding,GO:0003700~transcription factor activity, sequence-specific DNA binding,GO:0046872~metal ion binding,
Itk	IL2 inducible T cell kinase(Itk)	Mus musculus	GO:0001816~cytokine production,GO:0001865~NK T cell differentiation,GO:0002250~adaptive immune response,GO:0002376~immune system process,GO:0006468~protein phosphorylation,GO:0007169~transmembrane receptor protein tyrosine kinase signaling pathway,GO:0007202~activation of phospholipase C activity,GO:0016310~phosphorylation,GO:0032609~interferon-gamma production,GO:0032633~interleukin-4 production…	GO:0005622~intracellular,GO:0005737~cytoplasm,GO:0005829~cytosol,GO:0005911~cell-cell junction,GO:0031234~extrinsic component of cytoplasmic side of plasma membrane,	GO:0000166~nucleotide binding,GO:0004672~protein kinase activity,GO:0004713~protein tyrosine kinase activity,GO:0004715~non-membrane spanning protein tyrosine kinase activity,GO:0005515~protein binding,GO:0005524~ATP binding,GO:0016301~kinase activity,GO:0016740~transferase activity,GO:0046872~metal ion binding,	mmu04062:Chemokine signaling pathway,mmu04660:T cell receptor signaling pathway,mmu04670:Leukocyte transendothelial migration,
Ino80d	INO80 complex subunit D(Ino80d)	Mus musculus	GO:0006281~DNA repair,GO:0006310~DNA recombination,GO:0006351~transcription, DNA-templated,GO:0006355~regulation of transcription, DNA-templated,GO:0006974~cellular response to DNA damage stimulus,	GO:0005634~nucleus,
Ino80e	INO80 complex subunit E(Ino80e)	Mus musculus	GO:0006260~DNA replication,GO:0006281~DNA repair,	GO:0005634~nucleus,GO:0005730~nucleolus,GO:0031011~Ino80 complex,
Iqsec1	IQ motif and Sec7 domain 1(Iqsec1)	Mus musculus	GO:0030036~actin cytoskeleton organization,GO:0032012~regulation of ARF protein signal transduction,GO:0043547~positive regulation of GTPase activity,	GO:0005634~nucleus,GO:0005737~cytoplasm,GO:0016020~membrane,	GO:0005085~guanyl-nucleotide exchange factor activity,GO:0005086~ARF guanyl-nucleotide exchange factor activity,GO:0008289~lipid binding,	mmu04144:Endocytosis,
Iqsec2	IQ motif and Sec7 domain 2(Iqsec2)	Mus musculus	GO:0030036~actin cytoskeleton organization,GO:0032012~regulation of ARF protein signal transduction,GO:0051968~positive regulation of synaptic transmission, glutamatergic,GO:1900454~positive regulation of long term synaptic depression,	GO:0005737~cytoplasm,	GO:0005086~ARF guanyl-nucleotide exchange factor activity,GO:0005515~protein binding,	mmu04144:Endocytosis,
Iqcc	IQ motif containing C(Iqcc)	Mus musculus
Iqcg	IQ motif containing G(Iqcg)	Mus musculus	GO:0007283~spermatogenesis,GO:0007286~spermatid development,GO:0007288~sperm axoneme assembly,GO:0030154~cell differentiation,	GO:0002177~manchette,GO:0005737~cytoplasm,GO:0005856~cytoskeleton,GO:0031514~motile cilium,GO:0036126~sperm flagellum,GO:0042995~cell projection,GO:0070062~extracellular exosome,	GO:0005516~calmodulin binding,GO:0030544~Hsp70 protein binding,
Iqgap3	IQ motif containing GTPase activating protein 3(Iqgap3)	Mus musculus	GO:0000082~G1/S transition of mitotic cell cycle,GO:0000187~activation of MAPK activity,GO:0001934~positive regulation of protein phosphorylation,GO:0007265~Ras protein signal transduction,GO:0008361~regulation of cell size,GO:0010628~positive regulation of gene expression,GO:0010629~negative regulation of gene expression,GO:0033601~positive regulation of mammary gland epithelial cell proliferati…	GO:0005737~cytoplasm,GO:0005911~cell-cell junction,GO:0016328~lateral plasma membrane,	GO:0005515~protein binding,GO:0005516~calmodulin binding,GO:0017016~Ras GTPase binding,GO:0017048~Rho GTPase binding,GO:0070856~myosin VI light chain binding,	mmu04810:Regulation of actin cytoskeleton,
Iqck	IQ motif containing K(Iqck)	Mus musculus
Iws1	IWS1 homolog (S. cerevisiae)(Iws1)	Mus musculus	GO:0006351~transcription, DNA-templated,GO:0006355~regulation of transcription, DNA-templated,GO:0006397~mRNA processing,GO:0006810~transport,GO:0008380~RNA splicing,GO:0010793~regulation of mRNA export from nucleus,GO:0032784~regulation of DNA-templated transcription, elongation,GO:0050684~regulation of mRNA processing,GO:0051028~mRNA transport,GO:0090239~regulation of histone H4 acetylation,GO:…	GO:0005634~nucleus,GO:0005654~nucleoplasm,	GO:0003677~DNA binding,
Izumo1r	IZUMO1 receptor, JUNO(Izumo1r)	Mus musculus	GO:0007155~cell adhesion,GO:0007338~single fertilization,GO:0007342~fusion of sperm to egg plasma membrane,GO:0035036~sperm-egg recognition,	GO:0005886~plasma membrane,GO:0016020~membrane,GO:0031225~anchored component of membrane,	GO:0004872~receptor activity,GO:0005515~protein binding,GO:0005542~folic acid binding,	mmu04144:Endocytosis,
Irx4	Iroquois related homeobox 4 (Drosophila)(Irx4)	Mus musculus	GO:0006355~regulation of transcription, DNA-templated,GO:0006357~regulation of transcription from RNA polymerase II promoter,GO:0007275~multicellular organism development,GO:0007507~heart development,GO:0030154~cell differentiation,GO:0048561~establishment of organ orientation,	GO:0005634~nucleus,GO:0005667~transcription factor complex,	GO:0003677~DNA binding,GO:0043565~sequence-specific DNA binding,
Jak1	Janus kinase 1(Jak1)	Mus musculus	GO:0006468~protein phosphorylation,GO:0007167~enzyme linked receptor protein signaling pathway,GO:0007169~transmembrane receptor protein tyrosine kinase signaling pathway,GO:0016310~phosphorylation,GO:0016477~cell migration,GO:0018108~peptidyl-tyrosine phosphorylation,GO:0019221~cytokine-mediated signaling pathway,GO:0030154~cell differentiation,GO:0035556~intracellular signal transduction,GO:003…	GO:0005622~intracellular,GO:0005634~nucleus,GO:0005737~cytoplasm,GO:0005829~cytosol,GO:0005856~cytoskeleton,GO:0005925~focal adhesion,GO:0012505~endomembrane system,GO:0016020~membrane,GO:0031234~extrinsic component of cytoplasmic side of plasma membrane,	GO:0000166~nucleotide binding,GO:0004672~protein kinase activity,GO:0004713~protein tyrosine kinase activity,GO:0004715~non-membrane spanning protein tyrosine kinase activity,GO:0005131~growth hormone receptor binding,GO:0005515~protein binding,GO:0005524~ATP binding,GO:0016301~kinase activity,GO:0016740~transferase activity,GO:0019903~protein phosphatase binding,GO:0031625~ubiquitin protein liga…	mmu04151:PI3K-Akt signaling pathway,mmu04380:Osteoclast differentiation,mmu04550:Signaling pathways regulating pluripotency of stem cells,mmu04630:Jak-STAT signaling pathway,mmu05140:Leishmaniasis,mmu05145:Toxoplasmosis,mmu05152:Tuberculosis,mmu05160:Hepatitis C,mmu05161:Hepatitis B,mmu05162:Measles,mmu05164:Influenza A,mmu05166:HTLV-I infection,mmu05168:Herpes simplex infection,mmu05169:Epstein-…
Jak3	Janus kinase 3(Jak3)	Mus musculus	GO:0002250~adaptive immune response,GO:0002376~immune system process,GO:0002731~negative regulation of dendritic cell cytokine production,GO:0006468~protein phosphorylation,GO:0007167~enzyme linked receptor protein signaling pathway,GO:0007169~transmembrane receptor protein tyrosine kinase signaling pathway,GO:0007204~positive regulation of cytosolic calcium ion concentration,GO:0016310~phosphory…	GO:0005622~intracellular,GO:0005737~cytoplasm,GO:0005829~cytosol,GO:0005856~cytoskeleton,GO:0012505~endomembrane system,GO:0016020~membrane,GO:0031234~extrinsic component of cytoplasmic side of plasma membrane,	GO:0000166~nucleotide binding,GO:0004672~protein kinase activity,GO:0004713~protein tyrosine kinase activity,GO:0004715~non-membrane spanning protein tyrosine kinase activity,GO:0005102~receptor binding,GO:0005515~protein binding,GO:0005524~ATP binding,GO:0016301~kinase activity,GO:0016740~transferase activity,GO:0019903~protein phosphatase binding,	mmu04062:Chemokine signaling pathway,mmu04151:PI3K-Akt signaling pathway,mmu04550:Signaling pathways regulating pluripotency of stem cells,mmu04630:Jak-STAT signaling pathway,mmu05162:Measles,mmu05166:HTLV-I infection,mmu05169:Epstein-Barr virus infection,mmu05203:Viral carcinogenesis,
Jdp2	Jun dimerization protein 2(Jdp2)	Mus musculus	GO:0000122~negative regulation of transcription from RNA polymerase II promoter,GO:0006351~transcription, DNA-templated,GO:0006355~regulation of transcription, DNA-templated,GO:0006357~regulation of transcription from RNA polymerase II promoter,GO:0031063~regulation of histone deacetylation,GO:0031065~positive regulation of histone deacetylation,GO:0045599~negative regulation of fat cell differen…	GO:0005634~nucleus,	GO:0000978~RNA polymerase II core promoter proximal region sequence-specific DNA binding,GO:0001078~transcriptional repressor activity, RNA polymerase II core promoter proximal region sequence-specific binding,GO:0003677~DNA binding,GO:0003682~chromatin binding,GO:0003690~double-stranded DNA binding,GO:0003700~transcription factor activity, sequence-specific DNA binding,GO:0005515~protein binding…
Kat7	K(lysine) acetyltransferase 7(Kat7)	Mus musculus	GO:0006260~DNA replication,GO:0006351~transcription, DNA-templated,GO:0006355~regulation of transcription, DNA-templated,GO:0016569~covalent chromatin modification,GO:0043966~histone H3 acetylation,GO:0043981~histone H4-K5 acetylation,GO:0043982~histone H4-K8 acetylation,GO:0043983~histone H4-K12 acetylation,GO:1900182~positive regulation of protein localization to nucleus,	GO:0000123~histone acetyltransferase complex,GO:0005634~nucleus,GO:0005654~nucleoplasm,GO:0005737~cytoplasm,	GO:0003700~transcription factor activity, sequence-specific DNA binding,GO:0004402~histone acetyltransferase activity,GO:0008270~zinc ion binding,GO:0016740~transferase activity,GO:0016746~transferase activity, transferring acyl groups,GO:0016747~transferase activity, transferring acyl groups other than amino-acyl groups,GO:0046872~metal ion binding,
Kcns1	K+ voltage-gated channel, subfamily S, 1(Kcns1)	Mus musculus	GO:0006810~transport,GO:0006811~ion transport,GO:0006813~potassium ion transport,GO:0034765~regulation of ion transmembrane transport,GO:0051260~protein homooligomerization,GO:0055085~transmembrane transport,GO:0071805~potassium ion transmembrane transport,GO:1902259~regulation of delayed rectifier potassium channel activity,	GO:0005886~plasma membrane,GO:0008076~voltage-gated potassium channel complex,GO:0016020~membrane,GO:0016021~integral component of membrane,GO:0048471~perinuclear region of cytoplasm,	GO:0005216~ion channel activity,GO:0005244~voltage-gated ion channel activity,GO:0005249~voltage-gated potassium channel activity,GO:0005251~delayed rectifier potassium channel activity,GO:0005267~potassium channel activity,GO:0015459~potassium channel regulator activity,
Kcns2	K+ voltage-gated channel, subfamily S, 2(Kcns2)	Mus musculus	GO:0006810~transport,GO:0006811~ion transport,GO:0006813~potassium ion transport,GO:0034765~regulation of ion transmembrane transport,GO:0051260~protein homooligomerization,GO:0055085~transmembrane transport,GO:0071805~potassium ion transmembrane transport,GO:1902259~regulation of delayed rectifier potassium channel activity,	GO:0005886~plasma membrane,GO:0008076~voltage-gated potassium channel complex,GO:0016020~membrane,GO:0016021~integral component of membrane,GO:0048471~perinuclear region of cytoplasm,	GO:0005216~ion channel activity,GO:0005244~voltage-gated ion channel activity,GO:0005249~voltage-gated potassium channel activity,GO:0005251~delayed rectifier potassium channel activity,GO:0005267~potassium channel activity,
Kansl1	KAT8 regulatory NSL complex subunit 1(Kansl1)	Mus musculus	GO:0016569~covalent chromatin modification,GO:0043981~histone H4-K5 acetylation,GO:0043982~histone H4-K8 acetylation,GO:0043984~histone H4-K16 acetylation,	GO:0000123~histone acetyltransferase complex,GO:0000775~chromosome, centromeric region,GO:0000776~kinetochore,GO:0000777~condensed chromosome kinetochore,GO:0005634~nucleus,GO:0005694~chromosome,GO:0016021~integral component of membrane,GO:0044545~NSL complex,GO:0071339~MLL1 complex,	GO:0001047~core promoter binding,GO:0035035~histone acetyltransferase binding,GO:0043995~histone acetyltransferase activity (H4-K5 specific),GO:0043996~histone acetyltransferase activity (H4-K8 specific),GO:0046972~histone acetyltransferase activity (H4-K16 specific),
Kansl1l	KAT8 regulatory NSL complex subunit 1-like(Kansl1l)	Mus musculus	GO:0043981~histone H4-K5 acetylation,GO:0043982~histone H4-K8 acetylation,GO:0043984~histone H4-K16 acetylation,	GO:0000123~histone acetyltransferase complex,GO:0044545~NSL complex,	GO:0001047~core promoter binding,GO:0035035~histone acetyltransferase binding,GO:0043995~histone acetyltransferase activity (H4-K5 specific),GO:0043996~histone acetyltransferase activity (H4-K8 specific),GO:0046972~histone acetyltransferase activity (H4-K16 specific),
Kansl3	KAT8 regulatory NSL complex subunit 3(Kansl3)	Mus musculus	GO:0016569~covalent chromatin modification,GO:0043981~histone H4-K5 acetylation,GO:0043982~histone H4-K8 acetylation,GO:0043984~histone H4-K16 acetylation,	GO:0000123~histone acetyltransferase complex,GO:0005634~nucleus,GO:0005654~nucleoplasm,GO:0005730~nucleolus,GO:0043231~intracellular membrane-bounded organelle,	GO:0043995~histone acetyltransferase activity (H4-K5 specific),GO:0043996~histone acetyltransferase activity (H4-K8 specific),GO:0046972~histone acetyltransferase activity (H4-K16 specific),
Kdelr2	KDEL (Lys-Asp-Glu-Leu) endoplasmic reticulum protein retention receptor 2(Kdelr2)	Mus musculus	GO:0006621~protein retention in ER lumen,GO:0006810~transport,GO:0015031~protein transport,GO:0016192~vesicle-mediated transport,	GO:0005783~endoplasmic reticulum,GO:0005789~endoplasmic reticulum membrane,GO:0005801~cis-Golgi network,GO:0016020~membrane,GO:0016021~integral component of membrane,GO:0070062~extracellular exosome,	GO:0046923~ER retention sequence binding,
Kank2	KN motif and ankyrin repeat domains 2(Kank2)	Mus musculus	GO:0000122~negative regulation of transcription from RNA polymerase II promoter,GO:0006351~transcription, DNA-templated,GO:0006355~regulation of transcription, DNA-templated,GO:0006915~apoptotic process,GO:0008285~negative regulation of cell proliferation,GO:0033147~negative regulation of intracellular estrogen receptor signaling pathway,GO:0043069~negative regulation of programmed cell death,GO:…	GO:0005737~cytoplasm,GO:0005739~mitochondrion,
Kank4	KN motif and ankyrin repeat domains 4(Kank4)	Mus musculus	GO:0051497~negative regulation of stress fiber assembly,	GO:0005737~cytoplasm,
Kri1	KRI1 homolog(Kri1)	Mus musculus		GO:0005730~nucleolus,	GO:0044822~poly(A) RNA binding,
Krit1	KRIT1, ankyrin repeat containing(Krit1)	Mus musculus	GO:0001525~angiogenesis,GO:0001937~negative regulation of endothelial cell proliferation,GO:0010596~negative regulation of endothelial cell migration,GO:0016525~negative regulation of angiogenesis,GO:0032092~positive regulation of protein binding,GO:0045454~cell redox homeostasis,GO:2000114~regulation of establishment of cell polarity,GO:2000352~negative regulation of endothelial cell apoptotic p…	GO:0005615~extracellular space,GO:0005737~cytoplasm,GO:0005856~cytoskeleton,GO:0005874~microtubule,GO:0005886~plasma membrane,GO:0005911~cell-cell junction,GO:0016020~membrane,GO:0030054~cell junction,GO:0043234~protein complex,	GO:0005515~protein binding,GO:0005546~phosphatidylinositol-4,5-bisphosphate binding,GO:0008017~microtubule binding,GO:0030695~GTPase regulator activity,GO:0032403~protein complex binding,	mmu04015:Rap1 signaling pathway,
Krr1	KRR1, small subunit (SSU) processome component, homolog (yeast)(Krr1)	Mus musculus	GO:0000462~maturation of SSU-rRNA from tricistronic rRNA transcript (SSU-rRNA, 5.8S rRNA, LSU-rRNA),GO:0006364~rRNA processing,GO:0042254~ribosome biogenesis,	GO:0005634~nucleus,GO:0005730~nucleolus,GO:0005737~cytoplasm,GO:0016020~membrane,GO:0030529~intracellular ribonucleoprotein complex,GO:0032040~small-subunit processome,GO:0045171~intercellular bridge,	GO:0003676~nucleic acid binding,GO:0003723~RNA binding,GO:0044822~poly(A) RNA binding,
Kras	Kirsten rat sarcoma viral oncogene homolog(Kras)	Mus musculus	GO:0001889~liver development,GO:0001934~positive regulation of protein phosphorylation,GO:0007165~signal transduction,GO:0007264~small GTPase mediated signal transduction,GO:0007265~Ras protein signal transduction,GO:0008284~positive regulation of cell proliferation,GO:0008542~visual learning,GO:0010628~positive regulation of gene expression,GO:0019221~cytokine-mediated signaling pathway,GO:00218…	GO:0005622~intracellular,GO:0005737~cytoplasm,GO:0005739~mitochondrion,GO:0005886~plasma membrane,GO:0005925~focal adhesion,GO:0016020~membrane,GO:0031234~extrinsic component of cytoplasmic side of plasma membrane,GO:0045121~membrane raft,	GO:0000166~nucleotide binding,GO:0003924~GTPase activity,GO:0005515~protein binding,GO:0005525~GTP binding,GO:0019002~GMP binding,GO:0019003~GDP binding,GO:0030275~LRR domain binding,GO:0032403~protein complex binding,	mmu04010:MAPK signaling pathway,mmu04012:ErbB signaling pathway,mmu04014:Ras signaling pathway,mmu04015:Rap1 signaling pathway,mmu04062:Chemokine signaling pathway,mmu04068:FoxO signaling pathway,mmu04071:Sphingolipid signaling pathway,mmu04151:PI3K-Akt signaling pathway,mmu04320:Dorso-ventral axis formation,mmu04360:Axon guidance,mmu04370:VEGF signaling pathway,mmu04540:Gap junction,mmu04550:Sig…
Klf12	Kruppel-like factor 12(Klf12)	Mus musculus	GO:0000122~negative regulation of transcription from RNA polymerase II promoter,GO:0006351~transcription, DNA-templated,GO:0006355~regulation of transcription, DNA-templated,GO:0045944~positive regulation of transcription from RNA polymerase II promoter,	GO:0005634~nucleus,GO:0005654~nucleoplasm,GO:0005737~cytoplasm,	GO:0000977~RNA polymerase II regulatory region sequence-specific DNA binding,GO:0001227~transcriptional repressor activity, RNA polymerase II transcription regulatory region sequence-specific binding,GO:0003676~nucleic acid binding,GO:0003677~DNA binding,GO:0003700~transcription factor activity, sequence-specific DNA binding,GO:0005515~protein binding,GO:0046872~metal ion binding,
Klf13	Kruppel-like factor 13(Klf13)	Mus musculus	GO:0006351~transcription, DNA-templated,GO:0006355~regulation of transcription, DNA-templated,GO:0006357~regulation of transcription from RNA polymerase II promoter,GO:0006366~transcription from RNA polymerase II promoter,GO:0008285~negative regulation of cell proliferation,GO:0045647~negative regulation of erythrocyte differentiation,GO:0045944~positive regulation of transcription from RNA polym…	GO:0005634~nucleus,	GO:0000978~RNA polymerase II core promoter proximal region sequence-specific DNA binding,GO:0001077~transcriptional activator activity, RNA polymerase II core promoter proximal region sequence-specific binding,GO:0003676~nucleic acid binding,GO:0003677~DNA binding,GO:0046872~metal ion binding,
Klf3	Kruppel-like factor 3 (basic)(Klf3)	Mus musculus	GO:0006351~transcription, DNA-templated,GO:0006355~regulation of transcription, DNA-templated,GO:1901653~cellular response to peptide,	GO:0005634~nucleus,	GO:0003676~nucleic acid binding,GO:0003677~DNA binding,GO:0046872~metal ion binding,	mmu05202:Transcriptional misregulation in cancer,
Klf8	Kruppel-like factor 8(Klf8)	Mus musculus	GO:0006351~transcription, DNA-templated,GO:0006355~regulation of transcription, DNA-templated,	GO:0005634~nucleus,	GO:0003676~nucleic acid binding,GO:0003677~DNA binding,GO:0046872~metal ion binding,
Klf9	Kruppel-like factor 9(Klf9)	Mus musculus	GO:0006351~transcription, DNA-templated,GO:0006355~regulation of transcription, DNA-templated,GO:0007566~embryo implantation,GO:0007623~circadian rhythm,GO:0010839~negative regulation of keratinocyte proliferation,GO:0045944~positive regulation of transcription from RNA polymerase II promoter,GO:0048511~rhythmic process,GO:0050847~progesterone receptor signaling pathway,GO:0071387~cellular respon…	GO:0005634~nucleus,GO:0005654~nucleoplasm,GO:0005737~cytoplasm,GO:0005886~plasma membrane,	GO:0000977~RNA polymerase II regulatory region sequence-specific DNA binding,GO:0001228~transcriptional activator activity, RNA polymerase II transcription regulatory region sequence-specific binding,GO:0003676~nucleic acid binding,GO:0003677~DNA binding,GO:0046872~metal ion binding,
Kcnip3	Kv channel interacting protein 3, calsenilin(Kcnip3)	Mus musculus	GO:0000122~negative regulation of transcription from RNA polymerase II promoter,GO:0006351~transcription, DNA-templated,GO:0006355~regulation of transcription, DNA-templated,GO:0006810~transport,GO:0006811~ion transport,GO:0006813~potassium ion transport,GO:0006886~intracellular protein transport,GO:0006915~apoptotic process,GO:0019233~sensory perception of pain,GO:0034765~regulation of ion trans…	GO:0005634~nucleus,GO:0005737~cytoplasm,GO:0005783~endoplasmic reticulum,GO:0005794~Golgi apparatus,GO:0005829~cytosol,GO:0005886~plasma membrane,GO:0008076~voltage-gated potassium channel complex,GO:0016020~membrane,GO:0030424~axon,GO:0030425~dendrite,GO:0032993~protein-DNA complex,GO:0043679~axon terminus,	GO:0000978~RNA polymerase II core promoter proximal region sequence-specific DNA binding,GO:0001078~transcriptional repressor activity, RNA polymerase II core promoter proximal region sequence-specific binding,GO:0003677~DNA binding,GO:0005244~voltage-gated ion channel activity,GO:0005267~potassium channel activity,GO:0005509~calcium ion binding,GO:0008022~protein C-terminus binding,GO:0015459~po…
Kcnip1	Kv channel-interacting protein 1(Kcnip1)	Mus musculus	GO:0006810~transport,GO:0006811~ion transport,GO:0006813~potassium ion transport,GO:0034765~regulation of ion transmembrane transport,GO:0045760~positive regulation of action potential,GO:0071805~potassium ion transmembrane transport,GO:1901379~regulation of potassium ion transmembrane transport,	GO:0005737~cytoplasm,GO:0005886~plasma membrane,GO:0008076~voltage-gated potassium channel complex,GO:0016020~membrane,GO:0030425~dendrite,GO:0031234~extrinsic component of cytoplasmic side of plasma membrane,GO:0034705~potassium channel complex,GO:0042995~cell projection,GO:0043025~neuronal cell body,	GO:0005244~voltage-gated ion channel activity,GO:0005267~potassium channel activity,GO:0005509~calcium ion binding,GO:0015459~potassium channel regulator activity,GO:0044325~ion channel binding,GO:0046872~metal ion binding,GO:0046982~protein heterodimerization activity,GO:0047485~protein N-terminus binding,
Lasp1	LIM and SH3 protein 1(Lasp1)	Mus musculus	GO:0006810~transport,GO:0006811~ion transport,GO:0098609~cell-cell adhesion,	GO:0005737~cytoplasm,GO:0005856~cytoskeleton,GO:0005913~cell-cell adherens junction,GO:0005925~focal adhesion,GO:0030864~cortical actin cytoskeleton,GO:0070062~extracellular exosome,	GO:0003779~actin binding,GO:0005515~protein binding,GO:0008270~zinc ion binding,GO:0015075~ion transmembrane transporter activity,GO:0046872~metal ion binding,GO:0051015~actin filament binding,GO:0098641~cadherin binding involved in cell-cell adhesion,
Lima1	LIM domain and actin binding 1(Lima1)	Mus musculus	GO:0030835~negative regulation of actin filament depolymerization,GO:0031529~ruffle organization,GO:0051017~actin filament bundle assembly,GO:0098609~cell-cell adhesion,	GO:0001725~stress fiber,GO:0005737~cytoplasm,GO:0005856~cytoskeleton,GO:0005886~plasma membrane,GO:0005903~brush border,GO:0005913~cell-cell adherens junction,GO:0005925~focal adhesion,GO:0015629~actin cytoskeleton,GO:0032154~cleavage furrow,	GO:0003779~actin binding,GO:0003785~actin monomer binding,GO:0005515~protein binding,GO:0008270~zinc ion binding,GO:0046872~metal ion binding,GO:0051015~actin filament binding,GO:0098641~cadherin binding involved in cell-cell adhesion,
Ldb1	LIM domain binding 1(Ldb1)	Mus musculus	GO:0000972~transcription-dependent tethering of RNA polymerase II gene DNA at nuclear periphery,GO:0001702~gastrulation with mouth forming second,GO:0001942~hair follicle development,GO:0006357~regulation of transcription from RNA polymerase II promoter,GO:0006366~transcription from RNA polymerase II promoter,GO:0007275~multicellular organism development,GO:0009948~anterior/posterior axis specifi…	GO:0000790~nuclear chromatin,GO:0005634~nucleus,GO:0005667~transcription factor complex,GO:0031252~cell leading edge,GO:0043234~protein complex,	GO:0000989~transcription factor activity, transcription factor binding,GO:0001102~RNA polymerase II activating transcription factor binding,GO:0001158~enhancer sequence-specific DNA binding,GO:0003677~DNA binding,GO:0003682~chromatin binding,GO:0005515~protein binding,GO:0019899~enzyme binding,GO:0030274~LIM domain binding,GO:0042803~protein homodimerization activity,GO:0043621~protein self-assoc…	mmu05202:Transcriptional misregulation in cancer,
Ldb3	LIM domain binding 3(Ldb3)	Mus musculus	GO:0045214~sarcomere organization,	GO:0005737~cytoplasm,GO:0005856~cytoskeleton,GO:0030018~Z disc,GO:0031143~pseudopodium,GO:0042995~cell projection,GO:0048471~perinuclear region of cytoplasm,	GO:0005080~protein kinase C binding,GO:0005515~protein binding,GO:0008092~cytoskeletal protein binding,GO:0008270~zinc ion binding,GO:0046872~metal ion binding,GO:0051371~muscle alpha-actinin binding,
Limd2	LIM domain containing 2(Limd2)	Mus musculus			GO:0008270~zinc ion binding,GO:0046872~metal ion binding,
Lpp	LIM domain containing preferred translocation partner in lipoma(Lpp)	Mus musculus	GO:0007155~cell adhesion,	GO:0005634~nucleus,GO:0005737~cytoplasm,GO:0005925~focal adhesion,GO:0030054~cell junction,	GO:0005515~protein binding,GO:0008270~zinc ion binding,GO:0046872~metal ion binding,
Lmo3	LIM domain only 3(Lmo3)	Mus musculus	GO:0006351~transcription, DNA-templated,GO:0006355~regulation of transcription, DNA-templated,GO:0035360~positive regulation of peroxisome proliferator activated receptor signaling pathway,GO:0045600~positive regulation of fat cell differentiation,GO:0070373~negative regulation of ERK1 and ERK2 cascade,GO:2000324~positive regulation of glucocorticoid receptor signaling pathway,	GO:0005737~cytoplasm,	GO:0008270~zinc ion binding,GO:0046872~metal ion binding,
Lhx1	LIM homeobox protein 1(Lhx1)	Mus musculus	GO:0001655~urogenital system development,GO:0001656~metanephros development,GO:0001657~ureteric bud development,GO:0001658~branching involved in ureteric bud morphogenesis,GO:0001702~gastrulation with mouth forming second,GO:0001705~ectoderm formation,GO:0001706~endoderm formation,GO:0001822~kidney development,GO:0001823~mesonephros development,GO:0006351~transcription, DNA-templated,GO:0006355~r…	GO:0005622~intracellular,GO:0005634~nucleus,GO:0043234~protein complex,	GO:0001158~enhancer sequence-specific DNA binding,GO:0003677~DNA binding,GO:0003700~transcription factor activity, sequence-specific DNA binding,GO:0003714~transcription corepressor activity,GO:0005515~protein binding,GO:0008270~zinc ion binding,GO:0043565~sequence-specific DNA binding,GO:0046872~metal ion binding,
Lhx4	LIM homeobox protein 4(Lhx4)	Mus musculus	GO:0001890~placenta development,GO:0006351~transcription, DNA-templated,GO:0006355~regulation of transcription, DNA-templated,GO:0008045~motor neuron axon guidance,GO:0009887~organ morphogenesis,GO:0021526~medial motor column neuron differentiation,GO:0043066~negative regulation of apoptotic process,	GO:0005622~intracellular,GO:0005634~nucleus,	GO:0003677~DNA binding,GO:0008270~zinc ion binding,GO:0043565~sequence-specific DNA binding,GO:0046872~metal ion binding,
Lhx6	LIM homeobox protein 6(Lhx6)	Mus musculus	GO:0006351~transcription, DNA-templated,GO:0006355~regulation of transcription, DNA-templated,GO:0007275~multicellular organism development,GO:0007399~nervous system development,GO:0021799~cerebral cortex radially oriented cell migration,GO:0021800~cerebral cortex tangential migration,GO:0021853~cerebral cortex GABAergic interneuron migration,GO:0021877~forebrain neuron fate commitment,GO:0021884…	GO:0005634~nucleus,	GO:0003677~DNA binding,GO:0003700~transcription factor activity, sequence-specific DNA binding,GO:0005515~protein binding,GO:0008270~zinc ion binding,GO:0043565~sequence-specific DNA binding,GO:0046872~metal ion binding,
Lhx8	LIM homeobox protein 8(Lhx8)	Mus musculus	GO:0006351~transcription, DNA-templated,GO:0006355~regulation of transcription, DNA-templated,GO:0007611~learning or memory,GO:0008585~female gonad development,GO:0021879~forebrain neuron differentiation,GO:0021884~forebrain neuron development,GO:0042475~odontogenesis of dentin-containing tooth,	GO:0001674~female germ cell nucleus,GO:0005634~nucleus,	GO:0003677~DNA binding,GO:0008270~zinc ion binding,GO:0043565~sequence-specific DNA binding,GO:0046872~metal ion binding,
Lhx9	LIM homeobox protein 9(Lhx9)	Mus musculus	GO:0006355~regulation of transcription, DNA-templated,GO:0008045~motor neuron axon guidance,GO:0008283~cell proliferation,GO:0008584~male gonad development,GO:0008585~female gonad development,GO:0035262~gonad morphogenesis,GO:0045892~negative regulation of transcription, DNA-templated,	GO:0005634~nucleus,	GO:0003677~DNA binding,GO:0003714~transcription corepressor activity,GO:0005515~protein binding,GO:0008270~zinc ion binding,GO:0043565~sequence-specific DNA binding,GO:0046872~metal ion binding,
Lmx1a	LIM homeobox transcription factor 1 alpha(Lmx1a)	Mus musculus	GO:0001558~regulation of cell growth,GO:0006351~transcription, DNA-templated,GO:0006355~regulation of transcription, DNA-templated,GO:0007275~multicellular organism development,GO:0007411~axon guidance,GO:0007417~central nervous system development,GO:0007420~brain development,GO:0007613~memory,GO:0007626~locomotory behavior,GO:0010468~regulation of gene expression,GO:0021542~dentate gyrus develop…	GO:0005634~nucleus,	GO:0000977~RNA polymerase II regulatory region sequence-specific DNA binding,GO:0003677~DNA binding,GO:0008270~zinc ion binding,GO:0043565~sequence-specific DNA binding,GO:0046872~metal ion binding,
Lmx1b	LIM homeobox transcription factor 1 beta(Lmx1b)	Mus musculus	GO:0001764~neuron migration,GO:0002930~trabecular meshwork development,GO:0006351~transcription, DNA-templated,GO:0006355~regulation of transcription, DNA-templated,GO:0006357~regulation of transcription from RNA polymerase II promoter,GO:0007275~multicellular organism development,GO:0007613~memory,GO:0007626~locomotory behavior,GO:0008283~cell proliferation,GO:0009953~dorsal/ventral pattern form…	GO:0005634~nucleus,	GO:0000977~RNA polymerase II regulatory region sequence-specific DNA binding,GO:0003677~DNA binding,GO:0003700~transcription factor activity, sequence-specific DNA binding,GO:0008270~zinc ion binding,GO:0043565~sequence-specific DNA binding,GO:0046872~metal ion binding,
Limk1	LIM-domain containing, protein kinase(Limk1)	Mus musculus	GO:0006468~protein phosphorylation,GO:0016310~phosphorylation,GO:0032233~positive regulation of actin filament bundle assembly,GO:0045773~positive regulation of axon extension,GO:0051444~negative regulation of ubiquitin-protein transferase activity,GO:0051496~positive regulation of stress fiber assembly,	GO:0005634~nucleus,GO:0005654~nucleoplasm,GO:0005737~cytoplasm,GO:0005794~Golgi apparatus,GO:0005925~focal adhesion,GO:0016020~membrane,GO:0043005~neuron projection,GO:0044295~axonal growth cone,GO:0048471~perinuclear region of cytoplasm,	GO:0000166~nucleotide binding,GO:0004672~protein kinase activity,GO:0004674~protein serine/threonine kinase activity,GO:0005515~protein binding,GO:0005524~ATP binding,GO:0008270~zinc ion binding,GO:0016301~kinase activity,GO:0016740~transferase activity,GO:0031072~heat shock protein binding,GO:0046872~metal ion binding,GO:0046982~protein heterodimerization activity,	mmu04360:Axon guidance,mmu04666:Fc gamma R-mediated phagocytosis,mmu04810:Regulation of actin cytoskeleton,
Lmbrd1	LMBR1 domain containing 1(Lmbrd1)	Mus musculus	GO:0006810~transport,GO:0038016~insulin receptor internalization,GO:0043408~regulation of MAPK cascade,GO:0046325~negative regulation of glucose import,GO:0046627~negative regulation of insulin receptor signaling pathway,GO:0051898~negative regulation of protein kinase B signaling,	GO:0005764~lysosome,GO:0005765~lysosomal membrane,GO:0005886~plasma membrane,GO:0016020~membrane,GO:0016021~integral component of membrane,GO:0045334~clathrin-coated endocytic vesicle,	GO:0005158~insulin receptor binding,GO:0031419~cobalamin binding,	mmu04977:Vitamin digestion and absorption,
Lonrf1	LON peptidase N-terminal domain and ring finger 1(Lonrf1)	Mus musculus			GO:0004176~ATP-dependent peptidase activity,GO:0004842~ubiquitin-protein transferase activity,GO:0008270~zinc ion binding,
Lonrf2	LON peptidase N-terminal domain and ring finger 2(Lonrf2)	Mus musculus			GO:0004176~ATP-dependent peptidase activity,GO:0008270~zinc ion binding,
Litaf	LPS-induced TN factor(Litaf)	Mus musculus	GO:0001817~regulation of cytokine production,GO:0006351~transcription, DNA-templated,GO:0006355~regulation of transcription, DNA-templated,GO:0006915~apoptotic process,GO:0007568~aging,GO:0032496~response to lipopolysaccharide,GO:0042347~negative regulation of NF-kappaB import into nucleus,GO:0043123~positive regulation of I-kappaB kinase/NF-kappaB signaling,GO:0071222~cellular response to lipopo…	GO:0005654~nucleoplasm,GO:0005737~cytoplasm,GO:0005764~lysosome,GO:0005765~lysosomal membrane,GO:0005794~Golgi apparatus,GO:0005886~plasma membrane,GO:0016020~membrane,GO:0043231~intracellular membrane-bounded organelle,	GO:0004871~signal transducer activity,GO:0005515~protein binding,GO:0050699~WW domain binding,	mmu04142:Lysosome,
Lsm14a	LSM14A mRNA processing body assembly factor(Lsm14a)	Mus musculus	GO:0006417~regulation of translation,GO:0007275~multicellular organism development,GO:0033962~cytoplasmic mRNA processing body assembly,GO:0039529~RIG-I signaling pathway,GO:0051607~defense response to virus,GO:0060340~positive regulation of type I interferon-mediated signaling pathway,	GO:0000932~cytoplasmic mRNA processing body,GO:0005737~cytoplasm,GO:0010494~cytoplasmic stress granule,GO:0030529~intracellular ribonucleoprotein complex,GO:0043231~intracellular membrane-bounded organelle,	GO:0003690~double-stranded DNA binding,GO:0003725~double-stranded RNA binding,GO:0003727~single-stranded RNA binding,GO:0044822~poly(A) RNA binding,
Lsm4	LSM4 homolog, U6 small nuclear RNA and mRNA degradation associated(Lsm4)	Mus musculus	GO:0000245~spliceosomal complex assembly,GO:0000387~spliceosomal snRNP assembly,GO:0000956~nuclear-transcribed mRNA catabolic process,GO:0002230~positive regulation of defense response to virus by host,GO:0006396~RNA processing,GO:0006397~mRNA processing,GO:0008380~RNA splicing,GO:0033962~cytoplasmic mRNA processing body assembly,GO:0098779~mitophagy in response to mitochondrial depolarization,GO…	GO:0000932~cytoplasmic mRNA processing body,GO:0005634~nucleus,GO:0005654~nucleoplasm,GO:0005681~spliceosomal complex,GO:0005688~U6 snRNP,GO:0005737~cytoplasm,GO:0030529~intracellular ribonucleoprotein complex,GO:0043005~neuron projection,GO:0097526~spliceosomal tri-snRNP complex,	GO:0003723~RNA binding,GO:0017070~U6 snRNA binding,GO:0044822~poly(A) RNA binding,	mmu03018:RNA degradation,mmu03040:Spliceosome,
Lsm7	LSM7 homolog, U6 small nuclear RNA and mRNA degradation associated(Lsm7)	Mus musculus	GO:0000398~mRNA splicing, via spliceosome,GO:0006396~RNA processing,GO:0006402~mRNA catabolic process,	GO:0005688~U6 snRNP,GO:0005689~U12-type spliceosomal complex,GO:0005732~small nucleolar ribonucleoprotein complex,GO:0005737~cytoplasm,GO:0071004~U2-type prespliceosome,GO:0071013~catalytic step 2 spliceosome,GO:0097526~spliceosomal tri-snRNP complex,GO:1990726~Lsm1-7-Pat1 complex,	GO:0003723~RNA binding,GO:0005515~protein binding,GO:0046982~protein heterodimerization activity,	mmu03018:RNA degradation,mmu03040:Spliceosome,
Ltv1	LTV1 ribosome biogenesis factor(Ltv1)	Mus musculus	GO:0000056~ribosomal small subunit export from nucleus,GO:0042274~ribosomal small subunit biogenesis,	GO:0005634~nucleus,GO:0005654~nucleoplasm,GO:0005737~cytoplasm,GO:0030688~preribosome, small subunit precursor,GO:0031902~late endosome membrane,GO:0034448~EGO complex,
Luc7l2	LUC7-like 2 (S. cerevisiae)(Luc7l2)	Mus musculus	GO:0006376~mRNA splice site selection,	GO:0005634~nucleus,GO:0005685~U1 snRNP,GO:0016607~nuclear speck,GO:0071004~U2-type prespliceosome,	GO:0003729~mRNA binding,GO:0019899~enzyme binding,GO:0044822~poly(A) RNA binding,
Luc7l3	LUC7-like 3 (S. cerevisiae)(Luc7l3)	Mus musculus	GO:0006376~mRNA splice site selection,GO:0006397~mRNA processing,GO:0008380~RNA splicing,	GO:0005634~nucleus,GO:0005654~nucleoplasm,GO:0005685~U1 snRNP,GO:0016607~nuclear speck,GO:0071004~U2-type prespliceosome,	GO:0003677~DNA binding,GO:0003729~mRNA binding,GO:0044822~poly(A) RNA binding,
Lyrm7	LYR motif containing 7(Lyrm7)	Mus musculus		GO:0005739~mitochondrion,GO:0005759~mitochondrial matrix,
Lyrm9	LYR motif containing 9(Lyrm9)	Mus musculus
Larp1	La ribonucleoprotein domain family, member 1(Larp1)	Mus musculus	GO:0006413~translational initiation,GO:0008283~cell proliferation,GO:0016239~positive regulation of macroautophagy,GO:0031929~TOR signaling,GO:0045070~positive regulation of viral genome replication,GO:0098609~cell-cell adhesion,	GO:0005654~nucleoplasm,GO:0005737~cytoplasm,GO:0005913~cell-cell adherens junction,GO:0016020~membrane,GO:0031931~TORC1 complex,	GO:0000339~RNA cap binding,GO:0003723~RNA binding,GO:0003730~mRNA 3'-UTR binding,GO:0008190~eukaryotic initiation factor 4E binding,GO:0008494~translation activator activity,GO:0031369~translation initiation factor binding,GO:0044822~poly(A) RNA binding,GO:0048027~mRNA 5'-UTR binding,GO:0098641~cadherin binding involved in cell-cell adhesion,
Larp1b	La ribonucleoprotein domain family, member 1B(Larp1b)	Mus musculus	GO:0098779~mitophagy in response to mitochondrial depolarization,	GO:0005634~nucleus,	GO:0044822~poly(A) RNA binding,
Larp4b	La ribonucleoprotein domain family, member 4B(Larp4b)	Mus musculus	GO:0006417~regulation of translation,GO:0045727~positive regulation of translation,	GO:0005730~nucleolus,GO:0005737~cytoplasm,GO:0005829~cytosol,GO:0010494~cytoplasmic stress granule,GO:0016020~membrane,GO:0042788~polysomal ribosome,	GO:0000166~nucleotide binding,GO:0003723~RNA binding,GO:0044822~poly(A) RNA binding,
Larp7	La ribonucleoprotein domain family, member 7(Larp7)	Mus musculus	GO:0000122~negative regulation of transcription from RNA polymerase II promoter,GO:0006396~RNA processing,GO:0035562~negative regulation of chromatin binding,GO:0036093~germ cell proliferation,GO:1900087~positive regulation of G1/S transition of mitotic cell cycle,	GO:0005634~nucleus,GO:0005654~nucleoplasm,GO:0005737~cytoplasm,GO:0005794~Golgi apparatus,GO:0030529~intracellular ribonucleoprotein complex,	GO:0000166~nucleotide binding,GO:0003676~nucleic acid binding,GO:0003723~RNA binding,GO:0044822~poly(A) RNA binding,
Lancl1	LanC (bacterial lantibiotic synthetase component C)-like 1(Lancl1)	Mus musculus	GO:0007165~signal transduction,	GO:0005737~cytoplasm,GO:0005886~plasma membrane,GO:0016020~membrane,GO:0070062~extracellular exosome,	GO:0003824~catalytic activity,GO:0008270~zinc ion binding,GO:0017124~SH3 domain binding,GO:0043295~glutathione binding,GO:0046872~metal ion binding,GO:0050750~low-density lipoprotein particle receptor binding,
Lancl2	LanC (bacterial lantibiotic synthetase component C)-like 2(Lancl2)	Mus musculus	GO:0007165~signal transduction,GO:0009789~positive regulation of abscisic acid-activated signaling pathway,GO:0045892~negative regulation of transcription, DNA-templated,	GO:0005634~nucleus,GO:0005737~cytoplasm,GO:0005829~cytosol,GO:0005886~plasma membrane,GO:0016020~membrane,GO:0030864~cortical actin cytoskeleton,	GO:0003824~catalytic activity,GO:0010314~phosphatidylinositol-5-phosphate binding,GO:0032266~phosphatidylinositol-3-phosphate binding,GO:0070273~phosphatidylinositol-4-phosphate binding,
Lime1	Lck interacting transmembrane adaptor 1(Lime1)	Mus musculus	GO:0002250~adaptive immune response,GO:0002376~immune system process,GO:0006357~regulation of transcription from RNA polymerase II promoter,GO:0014066~regulation of phosphatidylinositol 3-kinase signaling,GO:0042345~regulation of NF-kappaB import into nucleus,GO:0043122~regulation of I-kappaB kinase/NF-kappaB signaling,GO:0043405~regulation of MAP kinase activity,GO:0050852~T cell receptor signal…	GO:0005615~extracellular space,GO:0005886~plasma membrane,GO:0016020~membrane,GO:0016021~integral component of membrane,GO:0019815~B cell receptor complex,	GO:0005515~protein binding,GO:0019901~protein kinase binding,
Lix1l	Lix1-like(Lix1l)	Mus musculus	GO:0097352~autophagosome maturation,	GO:0005737~cytoplasm,
Lrp2bp	Lrp2 binding protein(Lrp2bp)	Mus musculus		GO:0005737~cytoplasm,	GO:0005515~protein binding,
Lypd1	Ly6/Plaur domain containing 1(Lypd1)	Mus musculus	GO:0001662~behavioral fear response,GO:0001775~cell activation,GO:0007271~synaptic transmission, cholinergic,GO:0035094~response to nicotine,GO:0095500~acetylcholine receptor signaling pathway,GO:1903077~negative regulation of protein localization to plasma membrane,	GO:0005576~extracellular region,GO:0005886~plasma membrane,GO:0016020~membrane,GO:0031225~anchored component of membrane,	GO:0030550~acetylcholine receptor inhibitor activity,GO:0033130~acetylcholine receptor binding,
Lypd5	Ly6/Plaur domain containing 5(Lypd5)	Mus musculus	GO:0007160~cell-matrix adhesion,	GO:0005886~plasma membrane,GO:0016020~membrane,GO:0031225~anchored component of membrane,	GO:0043236~laminin binding,
Lynx1	Ly6/neurotoxin 1(Lynx1)	Mus musculus	GO:0007271~synaptic transmission, cholinergic,	GO:0005886~plasma membrane,GO:0016020~membrane,GO:0030425~dendrite,GO:0031225~anchored component of membrane,GO:0070062~extracellular exosome,	GO:0005515~protein binding,GO:0008200~ion channel inhibitor activity,GO:0030550~acetylcholine receptor inhibitor activity,
Lysmd1	LysM, putative peptidoglycan-binding, domain containing 1(Lysmd1)	Mus musculus
Lysmd3	LysM, putative peptidoglycan-binding, domain containing 3(Lysmd3)	Mus musculus		GO:0016020~membrane,GO:0016021~integral component of membrane,
Lysmd4	LysM, putative peptidoglycan-binding, domain containing 4(Lysmd4)	Mus musculus		GO:0016020~membrane,GO:0016021~integral component of membrane,
Mphosph8	M-phase phosphoprotein 8(Mphosph8)	Mus musculus	GO:0006351~transcription, DNA-templated,GO:0006355~regulation of transcription, DNA-templated,GO:0044030~regulation of DNA methylation,GO:0045892~negative regulation of transcription, DNA-templated,	GO:0000151~ubiquitin ligase complex,GO:0000788~nuclear nucleosome,GO:0005634~nucleus,GO:0005694~chromosome,GO:0005720~nuclear heterochromatin,GO:0005730~nucleolus,GO:0005737~cytoplasm,GO:0005886~plasma membrane,GO:0070062~extracellular exosome,	GO:0004842~ubiquitin-protein transferase activity,GO:0031625~ubiquitin protein ligase binding,GO:0035064~methylated histone binding,
Macrod2	MACRO domain containing 2(Macrod2)	Mus musculus	GO:0006974~cellular response to DNA damage stimulus,GO:0007420~brain development,GO:0042278~purine nucleoside metabolic process,GO:0051725~protein de-ADP-ribosylation,	GO:0005634~nucleus,	GO:0016787~hydrolase activity,GO:0016798~hydrolase activity, acting on glycosyl bonds,GO:0019213~deacetylase activity,
Mad1l1	MAD1 mitotic arrest deficient 1-like 1(Mad1l1)	Mus musculus	GO:0007049~cell cycle,GO:0007067~mitotic nuclear division,GO:0007094~mitotic spindle assembly checkpoint,GO:0042130~negative regulation of T cell proliferation,GO:0048538~thymus development,GO:0051301~cell division,GO:0051315~attachment of mitotic spindle microtubules to kinetochore,GO:0090235~regulation of metaphase plate congression,GO:1901990~regulation of mitotic cell cycle phase transition,	GO:0000775~chromosome, centromeric region,GO:0000776~kinetochore,GO:0000777~condensed chromosome kinetochore,GO:0000922~spindle pole,GO:0005634~nucleus,GO:0005635~nuclear envelope,GO:0005643~nuclear pore,GO:0005694~chromosome,GO:0005737~cytoplasm,GO:0005815~microtubule organizing center,GO:0005856~cytoskeleton,GO:0015629~actin cytoskeleton,GO:0072686~mitotic spindle,		mmu04110:Cell cycle,mmu04914:Progesterone-mediated oocyte maturation,mmu05203:Viral carcinogenesis,
Mad2l2	MAD2 mitotic arrest deficient-like 2(Mad2l2)	Mus musculus	GO:0000122~negative regulation of transcription from RNA polymerase II promoter,GO:0001558~regulation of cell growth,GO:0006302~double-strand break repair,GO:0006351~transcription, DNA-templated,GO:0006355~regulation of transcription, DNA-templated,GO:0006974~cellular response to DNA damage stimulus,GO:0007015~actin filament organization,GO:0007049~cell cycle,GO:0007067~mitotic nuclear division,G…	GO:0005634~nucleus,GO:0005680~anaphase-promoting complex,GO:0005737~cytoplasm,GO:0005819~spindle,GO:0005856~cytoskeleton,GO:0016035~zeta DNA polymerase complex,	GO:0001102~RNA polymerase II activating transcription factor binding,GO:0008432~JUN kinase binding,	mmu04110:Cell cycle,mmu04114:Oocyte meiosis,mmu04914:Progesterone-mediated oocyte maturation,mmu05100:Bacterial invasion of epithelial cells,
Magix	MAGI family member, X-linked(Magix)	Mus musculus
Mdga1	MAM domain containing glycosylphosphatidylinositol anchor 1(Mdga1)	Mus musculus	GO:0001764~neuron migration,GO:0007275~multicellular organism development,GO:0007399~nervous system development,GO:0021799~cerebral cortex radially oriented cell migration,GO:0030154~cell differentiation,GO:0051964~negative regulation of synapse assembly,	GO:0005615~extracellular space,GO:0005794~Golgi apparatus,GO:0005886~plasma membrane,GO:0016020~membrane,GO:0031225~anchored component of membrane,GO:0045121~membrane raft,GO:0046658~anchored component of plasma membrane,
Mansc1	MANSC domain containing 1(Mansc1)	Mus musculus		GO:0016020~membrane,GO:0016021~integral component of membrane,
Mknk2	MAP kinase-interacting serine/threonine kinase 2(Mknk2)	Mus musculus	GO:0006417~regulation of translation,GO:0006468~protein phosphorylation,GO:0006915~apoptotic process,GO:0016310~phosphorylation,GO:0018105~peptidyl-serine phosphorylation,GO:0030097~hemopoiesis,GO:0035556~intracellular signal transduction,GO:0046777~protein autophosphorylation,GO:0071243~cellular response to arsenic-containing substance,GO:0097192~extrinsic apoptotic signaling pathway in absence …	GO:0005634~nucleus,GO:0005654~nucleoplasm,GO:0005730~nucleolus,GO:0005737~cytoplasm,GO:0016605~PML body,	GO:0000166~nucleotide binding,GO:0004672~protein kinase activity,GO:0004674~protein serine/threonine kinase activity,GO:0004683~calmodulin-dependent protein kinase activity,GO:0005515~protein binding,GO:0005516~calmodulin binding,GO:0005524~ATP binding,GO:0009931~calcium-dependent protein serine/threonine kinase activity,GO:0016301~kinase activity,GO:0016740~transferase activity,GO:0046872~metal …	mmu04010:MAPK signaling pathway,mmu04066:HIF-1 signaling pathway,mmu04910:Insulin signaling pathway,
Map7d2	MAP7 domain containing 2(Map7d2)	Mus musculus	GO:0000226~microtubule cytoskeleton organization,	GO:0015630~microtubule cytoskeleton,	GO:0005198~structural molecule activity,
Marveld2	MARVEL (membrane-associating) domain containing 2(Marveld2)	Mus musculus	GO:0007605~sensory perception of sound,GO:0045216~cell-cell junction organization,GO:0061028~establishment of endothelial barrier,GO:0070830~bicellular tight junction assembly,	GO:0005737~cytoplasm,GO:0005886~plasma membrane,GO:0005923~bicellular tight junction,GO:0016020~membrane,GO:0016021~integral component of membrane,GO:0016323~basolateral plasma membrane,GO:0016324~apical plasma membrane,GO:0030054~cell junction,GO:0031410~cytoplasmic vesicle,GO:0033010~paranodal junction,GO:0043220~Schmidt-Lanterman incisure,GO:0061689~tricellular tight junction,
Marveld3	MARVEL (membrane-associating) domain containing 3(Marveld3)	Mus musculus	GO:0006970~response to osmotic stress,GO:0010633~negative regulation of epithelial cell migration,GO:0045216~cell-cell junction organization,GO:0046329~negative regulation of JNK cascade,GO:0050680~negative regulation of epithelial cell proliferation,GO:0070830~bicellular tight junction assembly,GO:1902414~protein localization to cell junction,	GO:0005923~bicellular tight junction,GO:0016020~membrane,GO:0016021~integral component of membrane,GO:0030054~cell junction,GO:0031410~cytoplasmic vesicle,	GO:0031435~mitogen-activated protein kinase kinase kinase binding,
Mrgprd	MAS-related GPR, member D(Mrgprd)	Mus musculus	GO:0007165~signal transduction,GO:0007186~G-protein coupled receptor signaling pathway,	GO:0005615~extracellular space,GO:0005886~plasma membrane,GO:0005887~integral component of plasma membrane,GO:0016020~membrane,GO:0016021~integral component of membrane,	GO:0004871~signal transducer activity,GO:0004930~G-protein coupled receptor activity,	mmu04614:Renin-angiotensin system,
Mrgpre	MAS-related GPR, member E(Mrgpre)	Mus musculus	GO:0007165~signal transduction,GO:0007186~G-protein coupled receptor signaling pathway,GO:1903955~positive regulation of protein targeting to mitochondrion,	GO:0005886~plasma membrane,GO:0005887~integral component of plasma membrane,GO:0016020~membrane,GO:0016021~integral component of membrane,	GO:0004871~signal transducer activity,GO:0004930~G-protein coupled receptor activity,
Mrgprg	MAS-related GPR, member G(Mrgprg)	Mus musculus	GO:0007165~signal transduction,GO:0007186~G-protein coupled receptor signaling pathway,	GO:0005886~plasma membrane,GO:0005887~integral component of plasma membrane,GO:0016020~membrane,GO:0016021~integral component of membrane,	GO:0004871~signal transducer activity,GO:0004930~G-protein coupled receptor activity,
Mrgprx2	MAS-related GPR, member X2(Mrgprx2)	Mus musculus	GO:0007165~signal transduction,GO:0007186~G-protein coupled receptor signaling pathway,GO:0043303~mast cell degranulation,GO:0045576~mast cell activation,	GO:0005886~plasma membrane,GO:0005887~integral component of plasma membrane,GO:0016020~membrane,GO:0016021~integral component of membrane,GO:0042629~mast cell granule,	GO:0004871~signal transducer activity,GO:0004930~G-protein coupled receptor activity,GO:0042923~neuropeptide binding,GO:1990595~mast cell secretagogue receptor activity,
Mau2	MAU2 sister chromatid cohesion factor(Mau2)	Mus musculus	GO:0007049~cell cycle,GO:0007059~chromosome segregation,GO:0007064~mitotic sister chromatid cohesion,GO:0007067~mitotic nuclear division,GO:0034088~maintenance of mitotic sister chromatid cohesion,GO:0051301~cell division,	GO:0000785~chromatin,GO:0005634~nucleus,GO:0005654~nucleoplasm,GO:0032116~SMC loading complex,	GO:0047485~protein N-terminus binding,
Mga	MAX gene associated(Mga)	Mus musculus	GO:0006351~transcription, DNA-templated,GO:0006355~regulation of transcription, DNA-templated,	GO:0005634~nucleus,GO:0005654~nucleoplasm,GO:0005667~transcription factor complex,GO:0005737~cytoplasm,GO:0071339~MLL1 complex,	GO:0003677~DNA binding,GO:0003700~transcription factor activity, sequence-specific DNA binding,GO:0046983~protein dimerization activity,
Mxi1	MAX interactor 1, dimerization protein(Mxi1)	Mus musculus	GO:0000122~negative regulation of transcription from RNA polymerase II promoter,GO:0006351~transcription, DNA-templated,GO:0006355~regulation of transcription, DNA-templated,	GO:0005634~nucleus,GO:0005730~nucleolus,GO:0005737~cytoplasm,	GO:0003677~DNA binding,GO:0005515~protein binding,GO:0046983~protein dimerization activity,
Mecom	MDS1 and EVI1 complex locus(Mecom)	Mus musculus	GO:0001701~in utero embryonic development,GO:0001780~neutrophil homeostasis,GO:0006351~transcription, DNA-templated,GO:0006355~regulation of transcription, DNA-templated,GO:0006915~apoptotic process,GO:0006954~inflammatory response,GO:0009617~response to bacterium,GO:0009791~post-embryonic development,GO:0030154~cell differentiation,GO:0030900~forebrain development,GO:0035115~embryonic forelimb m…	GO:0000118~histone deacetylase complex,GO:0005634~nucleus,GO:0005654~nucleoplasm,GO:0005737~cytoplasm,GO:0005794~Golgi apparatus,GO:0016235~aggresome,GO:0016607~nuclear speck,GO:0043231~intracellular membrane-bounded organelle,	GO:0003676~nucleic acid binding,GO:0003677~DNA binding,GO:0003700~transcription factor activity, sequence-specific DNA binding,GO:0005515~protein binding,GO:0042803~protein homodimerization activity,GO:0046872~metal ion binding,	mmu04010:MAPK signaling pathway,mmu05200:Pathways in cancer,mmu05220:Chronic myeloid leukemia,
Mamstr	MEF2 activating motif and SAP domain containing transcriptional regulator(Mamstr)	Mus musculus	GO:0006351~transcription, DNA-templated,GO:0006355~regulation of transcription, DNA-templated,GO:0010831~positive regulation of myotube differentiation,GO:0045944~positive regulation of transcription from RNA polymerase II promoter,	GO:0005634~nucleus,	GO:0001076~transcription factor activity, RNA polymerase II transcription factor binding,GO:0005515~protein binding,
Mier1	MEIR1 treanscription regulator(Mier1)	Mus musculus	GO:0006351~transcription, DNA-templated,GO:0006355~regulation of transcription, DNA-templated,GO:0007165~signal transduction,GO:0031937~positive regulation of chromatin silencing,GO:0043123~positive regulation of I-kappaB kinase/NF-kappaB signaling,	GO:0005634~nucleus,GO:0005654~nucleoplasm,GO:0017053~transcriptional repressor complex,	GO:0003677~DNA binding,GO:0004871~signal transducer activity,
Mfng	MFNG O-fucosylpeptide 3-beta-N-acetylglucosaminyltransferase(Mfng)	Mus musculus	GO:0002315~marginal zone B cell differentiation,GO:0007275~multicellular organism development,GO:0007389~pattern specification process,GO:0032092~positive regulation of protein binding,GO:0045747~positive regulation of Notch signaling pathway,	GO:0005794~Golgi apparatus,GO:0016020~membrane,GO:0016021~integral component of membrane,GO:0030173~integral component of Golgi membrane,	GO:0005515~protein binding,GO:0016740~transferase activity,GO:0016757~transferase activity, transferring glycosyl groups,GO:0033829~O-fucosylpeptide 3-beta-N-acetylglucosaminyltransferase activity,GO:0046872~metal ion binding,	mmu00514:Other types of O-glycan biosynthesis,mmu04330:Notch signaling pathway,
Mgat4c	MGAT4 family, member C(Mgat4c)	Mus musculus	GO:0005975~carbohydrate metabolic process,GO:0006491~N-glycan processing,	GO:0000139~Golgi membrane,GO:0005794~Golgi apparatus,GO:0016020~membrane,GO:0016021~integral component of membrane,	GO:0008454~alpha-1,3-mannosylglycoprotein 4-beta-N-acetylglucosaminyltransferase activity,GO:0016740~transferase activity,GO:0016757~transferase activity, transferring glycosyl groups,GO:0016758~transferase activity, transferring hexosyl groups,GO:0046872~metal ion binding,	mmu00510:N-Glycan biosynthesis,mmu01100:Metabolic pathways,
Mill1	MHC I like leukocyte 1(Mill1)	Mus musculus	GO:0019882~antigen processing and presentation,	GO:0016021~integral component of membrane,GO:0031362~anchored component of external side of plasma membrane,	GO:0003823~antigen binding,GO:0005515~protein binding,
Mill2	MHC I like leukocyte 2(Mill2)	Mus musculus	GO:0002429~immune response-activating cell surface receptor signaling pathway,GO:0006979~response to oxidative stress,GO:0009408~response to heat,GO:0019882~antigen processing and presentation,GO:0032526~response to retinoic acid,GO:0046629~gamma-delta T cell activation,GO:0050689~negative regulation of defense response to virus by host,	GO:0016021~integral component of membrane,GO:0031362~anchored component of external side of plasma membrane,	GO:0003823~antigen binding,GO:0005515~protein binding,GO:0046703~natural killer cell lectin-like receptor binding,
Mier2	MIER family member 2(Mier2)	Mus musculus	GO:0006351~transcription, DNA-templated,GO:0006355~regulation of transcription, DNA-templated,	GO:0005634~nucleus,	GO:0003677~DNA binding,
Mier3	MIER family member 3(Mier3)	Mus musculus	GO:0006351~transcription, DNA-templated,GO:0006355~regulation of transcription, DNA-templated,	GO:0005634~nucleus,	GO:0003677~DNA binding,
Mif4gd	MIF4G domain containing(Mif4gd)	Mus musculus	GO:0006417~regulation of translation,	GO:0005634~nucleus,GO:0005730~nucleolus,GO:0005737~cytoplasm,	GO:0003723~RNA binding,GO:0008022~protein C-terminus binding,
Mob3a	MOB kinase activator 3A(Mob3a)	Mus musculus		GO:0005622~intracellular,	GO:0046872~metal ion binding,
Mob3b	MOB kinase activator 3B(Mob3b)	Mus musculus			GO:0046872~metal ion binding,
Mon1b	MON1 homolog B, secretory traffciking associated(Mon1b)	Mus musculus	GO:0016192~vesicle-mediated transport,GO:0019085~early viral transcription,GO:0019086~late viral transcription,	GO:0005737~cytoplasm,GO:0012505~endomembrane system,
Morn1	MORN repeat containing 1(Morn1)	Mus musculus
Morn3	MORN repeat containing 3(Morn3)	Mus musculus		GO:0005634~nucleus,
Morn4	MORN repeat containing 4(Morn4)	Mus musculus
Morn5	MORN repeat containing 5(Morn5)	Mus musculus
Mre11a	MRE11A homolog A, double strand break repair nuclease(Mre11a)	Mus musculus	GO:0006281~DNA repair,GO:0006302~double-strand break repair,GO:0006303~double-strand break repair via nonhomologous end joining,GO:0006974~cellular response to DNA damage stimulus,GO:0007062~sister chromatid cohesion,GO:0007095~mitotic G2 DNA damage checkpoint,GO:0007129~synapsis,GO:0008283~cell proliferation,GO:0031573~intra-S DNA damage checkpoint,GO:0031860~telomeric 3' overhang formation,GO:0…	GO:0000781~chromosome, telomeric region,GO:0000784~nuclear chromosome, telomeric region,GO:0000790~nuclear chromatin,GO:0000794~condensed nuclear chromosome,GO:0005634~nucleus,GO:0005654~nucleoplasm,GO:0005694~chromosome,GO:0005737~cytoplasm,GO:0005913~cell-cell adherens junction,GO:0016605~PML body,GO:0030870~Mre11 complex,GO:0035861~site of double-strand break,GO:0048471~perinuclear region of c…	GO:0000014~single-stranded DNA endodeoxyribonuclease activity,GO:0003677~DNA binding,GO:0004003~ATP-dependent DNA helicase activity,GO:0004518~nuclease activity,GO:0004519~endonuclease activity,GO:0004520~endodeoxyribonuclease activity,GO:0004527~exonuclease activity,GO:0008022~protein C-terminus binding,GO:0008408~3'-5' exonuclease activity,GO:0016787~hydrolase activity,GO:0030145~manganese ion …	mmu03440:Homologous recombination,mmu03450:Non-homologous end-joining,
Mrgbp	MRG/MORF4L binding protein(Mrgbp)	Mus musculus	GO:0006351~transcription, DNA-templated,GO:0006355~regulation of transcription, DNA-templated,GO:0006357~regulation of transcription from RNA polymerase II promoter,GO:0016569~covalent chromatin modification,GO:0016573~histone acetylation,GO:0040008~regulation of growth,	GO:0005634~nucleus,GO:0035267~NuA4 histone acetyltransferase complex,GO:0043189~H4/H2A histone acetyltransferase complex,
Mss51	MSS51 mitochondrial translational activator(Mss51)	Mus musculus	GO:0035176~social behavior,		GO:0046872~metal ion binding,
Mycbp	MYC binding protein(Mycbp)	Mus musculus	GO:0006351~transcription, DNA-templated,GO:0006355~regulation of transcription, DNA-templated,	GO:0005634~nucleus,GO:0005737~cytoplasm,	GO:0003713~transcription coactivator activity,
Meaf6	MYST/Esa1-associated factor 6(Meaf6)	Mus musculus	GO:0006351~transcription, DNA-templated,GO:0006355~regulation of transcription, DNA-templated,GO:0016569~covalent chromatin modification,GO:0016573~histone acetylation,GO:0043968~histone H2A acetylation,GO:0043981~histone H4-K5 acetylation,GO:0043982~histone H4-K8 acetylation,GO:0043983~histone H4-K12 acetylation,GO:0044154~histone H3-K14 acetylation,	GO:0000123~histone acetyltransferase complex,GO:0000775~chromosome, centromeric region,GO:0000776~kinetochore,GO:0000777~condensed chromosome kinetochore,GO:0005634~nucleus,GO:0005654~nucleoplasm,GO:0005694~chromosome,GO:0005730~nucleolus,GO:0005737~cytoplasm,GO:0005813~centrosome,GO:0035267~NuA4 histone acetyltransferase complex,GO:0070776~MOZ/MORF histone acetyltransferase complex,
Mtbp	Mdm2, transformed 3T3 cell double minute p53 binding protein(Mtbp)	Mus musculus	GO:0007049~cell cycle,GO:0007050~cell cycle arrest,GO:0007089~traversing start control point of mitotic cell cycle,GO:0008285~negative regulation of cell proliferation,GO:0034501~protein localization to kinetochore,GO:0045839~negative regulation of mitotic nuclear division,GO:0071174~mitotic spindle checkpoint,	GO:0000776~kinetochore,GO:0000785~chromatin,	GO:0005515~protein binding,
Meis2	Meis homeobox 2(Meis2)	Mus musculus	GO:0001654~eye development,GO:0006351~transcription, DNA-templated,GO:0006355~regulation of transcription, DNA-templated,GO:0007275~multicellular organism development,GO:0008542~visual learning,GO:0009612~response to mechanical stimulus,GO:0031016~pancreas development,GO:0045638~negative regulation of myeloid cell differentiation,GO:0045944~positive regulation of transcription from RNA polymerase…	GO:0005634~nucleus,GO:0005737~cytoplasm,GO:0048471~perinuclear region of cytoplasm,	GO:0000978~RNA polymerase II core promoter proximal region sequence-specific DNA binding,GO:0001077~transcriptional activator activity, RNA polymerase II core promoter proximal region sequence-specific binding,GO:0003677~DNA binding,GO:0003712~transcription cofactor activity,GO:0008134~transcription factor binding,GO:0043565~sequence-specific DNA binding,
[truncated: 4,909 more rows]

## Sheet: DAVID_chart
Category	Term	Count	%	PValue	Genes	List Total	Pop Hits	Pop Total	Fold Enrichment	Bonferroni	Benjamini	FDR
[truncated: 910 more rows]
